# Supplementary material for: Microvascular endothelial scavenger receptor class B type I protects against heart failure with preserved ejection fraction by inhibiting T-cell cardiotropism
Source: EMBO Mol Med. 2026 Apr 13;18(5):1679–706. doi: 10.1038/s44321-026-00405-9 (PMC13179366; doi:10.1038/s44321-026-00405-9)
Supplement: Supplementary file 3 — Source data Fig. 1 [file 44321_2026_405_MOESM3_ESM.zip]

Archive with 46 entries (40 files):
- Figure 1/
- __MACOSX/._Figure 1
- Figure 1/A/
- __MACOSX/Figure 1/._A
- Figure 1/C/
- __MACOSX/Figure 1/._C
- Figure 1/D/
- __MACOSX/Figure 1/._D
- Figure 1/E/
- __MACOSX/Figure 1/._E
- Figure 1/B/
- __MACOSX/Figure 1/._B
- Figure 1/A/Microvasculature-Merge.tif
- __MACOSX/Figure 1/A/._Microvasculature-Merge.tif
- Figure 1/A/Microvasculature-IB4.tif
- __MACOSX/Figure 1/A/._Microvasculature-IB4.tif
- Figure 1/A/Large vessel-Merge.tif
- __MACOSX/Figure 1/A/._Large vessel-Merge.tif
- Figure 1/A/Large vessel-SR-B1.tif
- __MACOSX/Figure 1/A/._Large vessel-SR-B1.tif
- Figure 1/A/Large vessel-DAPI.tif
- __MACOSX/Figure 1/A/._Large vessel-DAPI.tif
- Figure 1/A/Microvasculature-SR-B1.tif
- __MACOSX/Figure 1/A/._Microvasculature-SR-B1.tif
- Figure 1/A/Large vessel-IB4.tif
- __MACOSX/Figure 1/A/._Large vessel-IB4.tif
- Figure 1/A/Microvasculature-DAPI.tif
- __MACOSX/Figure 1/A/._Microvasculature-DAPI.tif
- Figure 1/C/1C.xlsx
- __MACOSX/Figure 1/C/._1C.xlsx
- Figure 1/D/1D.jpg
- __MACOSX/Figure 1/D/._1D.jpg
- Figure 1/D/1D-quantification.xlsx
- __MACOSX/Figure 1/D/._1D-quantification.xlsx
- Figure 1/E/1E.jpg
- __MACOSX/Figure 1/E/._1E.jpg
- Figure 1/E/1E-quantification.xlsx
- __MACOSX/Figure 1/E/._1E-quantification.xlsx
- Figure 1/B/SR-B1.tif
- __MACOSX/Figure 1/B/._SR-B1.tif
- Figure 1/B/DAPI.tif
- __MACOSX/Figure 1/B/._DAPI.tif
- Figure 1/B/CD31.tif
- __MACOSX/Figure 1/B/._CD31.tif
- Figure 1/B/Merge.tif
- __MACOSX/Figure 1/B/._Merge.tif
