# Supplementary material for: Microvascular endothelial scavenger receptor class B type I protects against heart failure with preserved ejection fraction by inhibiting T-cell cardiotropism
Source: EMBO Mol Med. 2026 Apr 13;18(5):1679–706. doi: 10.1038/s44321-026-00405-9 (PMC13179366; doi:10.1038/s44321-026-00405-9)
Supplement: Supplementary file 3 — Source data Fig. 1 [file 44321_2026_405_MOESM3_ESM.zip › Figure 1/C/1C.xlsx]

## Sheet: Sheet1
	Pecam		Scarb1
	Non-MCECs	MCECs	Non-MCECs	MCECs
	0.928731	797.865	0.99539	173.645
	0.941696	814.629	1.04488	155.417
	1.1434	613.109	0.961483	156.498
