# Supplementary material for: Microvascular endothelial scavenger receptor class B type I protects against heart failure with preserved ejection fraction by inhibiting T-cell cardiotropism
Source: EMBO Mol Med. 2026 Apr 13;18(5):1679–706. doi: 10.1038/s44321-026-00405-9 (PMC13179366; doi:10.1038/s44321-026-00405-9)
Supplement: Supplementary file 3 — Source data Fig. 1 [file 44321_2026_405_MOESM3_ESM.zip › Figure 1/D/1D-quantification.xlsx]

## Sheet: Sheet1
	Non-MCECs	MCECs
	0.768944	25.4453
	0.991842	25.8202
	1.23921	12.1337
	1.2234	14.4194
	0.776597	12.6948
