# Supplementary material for: Microvascular endothelial scavenger receptor class B type I protects against heart failure with preserved ejection fraction by inhibiting T-cell cardiotropism
Source: EMBO Mol Med. 2026 Apr 13;18(5):1679–706. doi: 10.1038/s44321-026-00405-9 (PMC13179366; doi:10.1038/s44321-026-00405-9)
Supplement: Supplementary file 3 — Source data Fig. 1 [file 44321_2026_405_MOESM3_ESM.zip › Figure 1/E/1E-quantification.xlsx]

## Sheet: Sheet1
	NC	HFpEF
	1.25991	0.436436
	0.79598	0.427753
	0.944113	0.370839
	0.9392	0.420439
	1.06331	0.53161
	0.997491
