# Supplementary material for: Microvascular endothelial scavenger receptor class B type I protects against heart failure with preserved ejection fraction by inhibiting T-cell cardiotropism
Source: EMBO Mol Med. 2026 Apr 13;18(5):1679–706. doi: 10.1038/s44321-026-00405-9 (PMC13179366; doi:10.1038/s44321-026-00405-9)
Supplement: Supplementary file 4 — Source data Fig. 2 [file 44321_2026_405_MOESM4_ESM.zip]

Archive with 76 entries (61 files):
- Figure 2/
- __MACOSX/._Figure 2
- Figure 2/I/
- __MACOSX/Figure 2/._I
- Figure 2/N/
- __MACOSX/Figure 2/._N
- Figure 2/G/
- __MACOSX/Figure 2/._G
- Figure 2/F/
- __MACOSX/Figure 2/._F
- Figure 2/H/
- __MACOSX/Figure 2/._H
- Figure 2/M/
- __MACOSX/Figure 2/._M
- Figure 2/J/
- __MACOSX/Figure 2/._J
- Figure 2/C/
- __MACOSX/Figure 2/._C
- Figure 2/E/
- __MACOSX/Figure 2/._E
- Figure 2/B/
- __MACOSX/Figure 2/._B
- Figure 2/K/
- __MACOSX/Figure 2/._K
- Figure 2/L/
- __MACOSX/Figure 2/._L
- Figure 2/I/2I.xlsx
- __MACOSX/Figure 2/I/._2I.xlsx
- Figure 2/N/2N.xlsx
- __MACOSX/Figure 2/N/._2N.xlsx
- Figure 2/G/2G.xlsx
- __MACOSX/Figure 2/G/._2G.xlsx
- Figure 2/F/2F.xlsx
- __MACOSX/Figure 2/F/._2F.xlsx
- Figure 2/H/2H.xlsx
- __MACOSX/Figure 2/H/._2H.xlsx
- Figure 2/M/Tissue Doppler tracing/
- __MACOSX/Figure 2/M/._Tissue Doppler tracing
- Figure 2/M/Pulsed-wave Doppler waveform/
- __MACOSX/Figure 2/M/._Pulsed-wave Doppler waveform
- Figure 2/J/2J.xlsx
- __MACOSX/Figure 2/J/._2J.xlsx
- Figure 2/C/2C-quantification.xlsx
- __MACOSX/Figure 2/C/._2C-quantification.xlsx
- Figure 2/C/2C.jpg
- __MACOSX/Figure 2/C/._2C.jpg
- Figure 2/E/NC-Sflfl.tif
- __MACOSX/Figure 2/E/._NC-Sflfl.tif
- Figure 2/E/HFpEF-SEC.tif
- __MACOSX/Figure 2/E/._HFpEF-SEC.tif
- Figure 2/E/HFpEF-Sflfl.tif
- __MACOSX/Figure 2/E/._HFpEF-Sflfl.tif
- Figure 2/E/NC-SEC.tif
- __MACOSX/Figure 2/E/._NC-SEC.tif
- Figure 2/B/2B.xlsx
- __MACOSX/Figure 2/B/._2B.xlsx
- Figure 2/K/2K.xlsx
- __MACOSX/Figure 2/K/._2K.xlsx
- Figure 2/L/2L.xlsx
- __MACOSX/Figure 2/L/._2L.xlsx
- Figure 2/M/Tissue Doppler tracing/NC-Sflfl.tif
- __MACOSX/Figure 2/M/Tissue Doppler tracing/._NC-Sflfl.tif
- Figure 2/M/Tissue Doppler tracing/HFpEF-SEC.tif
- __MACOSX/Figure 2/M/Tissue Doppler tracing/._HFpEF-SEC.tif
- Figure 2/M/Tissue Doppler tracing/HFpEF-Sflfl.tif
- __MACOSX/Figure 2/M/Tissue Doppler tracing/._HFpEF-Sflfl.tif
- Figure 2/M/Tissue Doppler tracing/NC-SEC.tif
- __MACOSX/Figure 2/M/Tissue Doppler tracing/._NC-SEC.tif
- Figure 2/M/Pulsed-wave Doppler waveform/NC-Sflfl.tif
- __MACOSX/Figure 2/M/Pulsed-wave Doppler waveform/._NC-Sflfl.tif
- Figure 2/M/Pulsed-wave Doppler waveform/HFpEF-SEC.tif
- __MACOSX/Figure 2/M/Pulsed-wave Doppler waveform/._HFpEF-SEC.tif
- Figure 2/M/Pulsed-wave Doppler waveform/HFpEF-Sflfl.tif
- __MACOSX/Figure 2/M/Pulsed-wave Doppler waveform/._HFpEF-Sflfl.tif
- Figure 2/M/Pulsed-wave Doppler waveform/NC-SEC.tif
- __MACOSX/Figure 2/M/Pulsed-wave Doppler waveform/._NC-SEC.tif
