# Supplementary material for: Microvascular endothelial scavenger receptor class B type I protects against heart failure with preserved ejection fraction by inhibiting T-cell cardiotropism
Source: EMBO Mol Med. 2026 Apr 13;18(5):1679–706. doi: 10.1038/s44321-026-00405-9 (PMC13179366; doi:10.1038/s44321-026-00405-9)
Supplement: Supplementary file 4 — Source data Fig. 2 [file 44321_2026_405_MOESM4_ESM.zip › Figure 2/I/2I.xlsx]

## Sheet: Sheet1
		Sfl/fl										SΔEC
	NC	24.8232	27.0136	27.5043	24.496	25.8846	22.2224	24.497	27.4864	26.9704		28.0676	26.4261	27.3752	27.1122	25.9246	26.7255	27.4272	29.129	27.8072
	HFpEF	34.0396	31.5348	33.8511	32.2176	36.2538	31.2422	26.7255	32.4681	31.7548	34.2351	39.4053	47.9697	38.6011	48.2995	35.1948	41.8312	42.3751	36.7264	38.2489	38.9054
