# Supplementary material for: Microvascular endothelial scavenger receptor class B type I protects against heart failure with preserved ejection fraction by inhibiting T-cell cardiotropism
Source: EMBO Mol Med. 2026 Apr 13;18(5):1679–706. doi: 10.1038/s44321-026-00405-9 (PMC13179366; doi:10.1038/s44321-026-00405-9)
Supplement: Supplementary file 4 — Source data Fig. 2 [file 44321_2026_405_MOESM4_ESM.zip › Figure 2/N/2N.xlsx]

## Sheet: Sheet1
		Sfl/fl						SΔEC
	NC	238	274	227	225	198		235	238	203	240	203
	HFpEF	94	129	136	137	112	180	82	79	104	35	78	82
