# Supplementary material for: Microvascular endothelial scavenger receptor class B type I protects against heart failure with preserved ejection fraction by inhibiting T-cell cardiotropism
Source: EMBO Mol Med. 2026 Apr 13;18(5):1679–706. doi: 10.1038/s44321-026-00405-9 (PMC13179366; doi:10.1038/s44321-026-00405-9)
Supplement: Supplementary file 4 — Source data Fig. 2 [file 44321_2026_405_MOESM4_ESM.zip › Figure 2/F/2F.xlsx]

## Sheet: Sheet1
		Sfl/fl										SΔEC
	NC	29.0323	36.1446	34.596	31.5	40.7311	47.3441	45.06	43.3487	40.8548		33.7731	38.9027	40.9922	31.0945	37.018	39.7851	51.6032	44.4777	37.5928
	HFpEF	37.2315	32.3529	40.5688	31.8494	42.2785	31.1741	39.7851	35.6199	40.5014	41.6309	41.5584	27.6855	36.9445	32.414	39.1491	31.3755	37.3475	42.6969	47.2432	41.3447
