# Supplementary material for: Microvascular endothelial scavenger receptor class B type I protects against heart failure with preserved ejection fraction by inhibiting T-cell cardiotropism
Source: EMBO Mol Med. 2026 Apr 13;18(5):1679–706. doi: 10.1038/s44321-026-00405-9 (PMC13179366; doi:10.1038/s44321-026-00405-9)
Supplement: Supplementary file 4 — Source data Fig. 2 [file 44321_2026_405_MOESM4_ESM.zip › Figure 2/H/2H.xlsx]

## Sheet: Sheet1
		Sfl/fl										SΔEC
	NC	102.122	114.442	111.186	100.025	101.203	94.7586	98.057	113.275	102.321		108.593	108.176	107.031	111.262	102.948	105.455	107.501	108.378	111.753
	HFpEF	145.597	114.924	126.175	122.751	146.186	121.194	105.455	127.354	117.635	113.623	139.384	205.755	145.496	187.488	141.612	136.276	149.595	136.858	137.183	143.098
