# Supplementary material for: Microvascular endothelial scavenger receptor class B type I protects against heart failure with preserved ejection fraction by inhibiting T-cell cardiotropism
Source: EMBO Mol Med. 2026 Apr 13;18(5):1679–706. doi: 10.1038/s44321-026-00405-9 (PMC13179366; doi:10.1038/s44321-026-00405-9)
Supplement: Supplementary file 4 — Source data Fig. 2 [file 44321_2026_405_MOESM4_ESM.zip › Figure 2/J/2J.xlsx]

## Sheet: Sheet1
		Sfl/fl										SΔEC
	NC	559.006	607.595	546.282	508	508.834	467.779	599.472	497.76	526.338		559.006	607.595	546.282	508	508.834	459.242	506.315	510.204	527.179
	HFpEF	562.5	562.5	561.404	502.618	543.396	580.645	459.242	496.278	465.875	493.711	596.026	599.002	625	602.007	574.163	479.201	467.265	582.902	487.013	464.876
