# Supplementary material for: Microvascular endothelial scavenger receptor class B type I protects against heart failure with preserved ejection fraction by inhibiting T-cell cardiotropism
Source: EMBO Mol Med. 2026 Apr 13;18(5):1679–706. doi: 10.1038/s44321-026-00405-9 (PMC13179366; doi:10.1038/s44321-026-00405-9)
Supplement: Supplementary file 4 — Source data Fig. 2 [file 44321_2026_405_MOESM4_ESM.zip › Figure 2/C/2C-quantification.xlsx]

## Sheet: Sheet1
	Sfl/fl	SΔEC
	1.1284	0.255927
	0.871597	0.400776
	0.883628	0.380672
	1.0751	0.419295
	1.04127
