# Supplementary material for: Microvascular endothelial scavenger receptor class B type I protects against heart failure with preserved ejection fraction by inhibiting T-cell cardiotropism
Source: EMBO Mol Med. 2026 Apr 13;18(5):1679–706. doi: 10.1038/s44321-026-00405-9 (PMC13179366; doi:10.1038/s44321-026-00405-9)
Supplement: Supplementary file 4 — Source data Fig. 2 [file 44321_2026_405_MOESM4_ESM.zip › Figure 2/B/2B.xlsx]

## Sheet: Sheet1
	Sfl/fl	SΔEC
	1.12975	0.509093
	0.862144	0.671752
	0.777007	0.37527
	1.20247	0.43407
	1.09885	0.446273
	0.868541	0.459032
	0.856584	0.329116
	0.963707	0.46544
	1.02574	0.44648
	1.01866	0.399611
	1.33484	0.428292
