# Supplementary material for: Microvascular endothelial scavenger receptor class B type I protects against heart failure with preserved ejection fraction by inhibiting T-cell cardiotropism
Source: EMBO Mol Med. 2026 Apr 13;18(5):1679–706. doi: 10.1038/s44321-026-00405-9 (PMC13179366; doi:10.1038/s44321-026-00405-9)
Supplement: Supplementary file 4 — Source data Fig. 2 [file 44321_2026_405_MOESM4_ESM.zip › Figure 2/L/2L.xlsx]

## Sheet: Sheet1
		Sfl/fl										SΔEC
	NC	-28.9671	-28.3796	-26.991	-25.1895	-30.9072	-32.8779	-24.5116	-25.586	-22.751		-31.5001	-30.9094	-26.4011	-28.5404	-28.8694	-19.192	-31.8446	-25.3808	-32.7238
	HFpEF	-37.2403	-38.6898	-45.8545	-39.9694	-37.5344	-37.4948	-38.8869	-37.4667	-38.6196	-29.7482	-54.1024	-45.5188	-67.9635	-51.4708	-42.2349	-43.2567	-49.709	-59.9859	-57.5146	-54.779
