# Supplementary material for: Microvascular endothelial scavenger receptor class B type I protects against heart failure with preserved ejection fraction by inhibiting T-cell cardiotropism
Source: EMBO Mol Med. 2026 Apr 13;18(5):1679–706. doi: 10.1038/s44321-026-00405-9 (PMC13179366; doi:10.1038/s44321-026-00405-9)
Supplement: Supplementary file 5 — Source data Fig. 3 [file 44321_2026_405_MOESM5_ESM.zip]

Archive with 76 entries (61 files):
- Figure 3/
- __MACOSX/._Figure 3
- Figure 3/I/
- __MACOSX/Figure 3/._I
- Figure 3/A/
- __MACOSX/Figure 3/._A
- Figure 3/F/
- __MACOSX/Figure 3/._F
- Figure 3/H/
- __MACOSX/Figure 3/._H
- Figure 3/M/
- __MACOSX/Figure 3/._M
- Figure 3/J/
- __MACOSX/Figure 3/._J
- Figure 3/C/
- __MACOSX/Figure 3/._C
- Figure 3/D/
- __MACOSX/Figure 3/._D
- Figure 3/E/
- __MACOSX/Figure 3/._E
- Figure 3/B/
- __MACOSX/Figure 3/._B
- Figure 3/K/
- __MACOSX/Figure 3/._K
- Figure 3/L/
- __MACOSX/Figure 3/._L
- Figure 3/I/3I.xlsx
- __MACOSX/Figure 3/I/._3I.xlsx
- Figure 3/A/2A.xlsx
- __MACOSX/Figure 3/A/._2A.xlsx
- Figure 3/F/NC-Sflfl.tif
- __MACOSX/Figure 3/F/._NC-Sflfl.tif
- Figure 3/F/2F-quanlification.xlsx
- __MACOSX/Figure 3/F/._2F-quanlification.xlsx
- Figure 3/F/HFpEF-Sflfl.tif
- __MACOSX/Figure 3/F/._HFpEF-Sflfl.tif
- Figure 3/F/HFpEF-SEC-merge.tif
- __MACOSX/Figure 3/F/._HFpEF-SEC-merge.tif
- Figure 3/F/NC-SEC.tif
- __MACOSX/Figure 3/F/._NC-SEC.tif
- Figure 3/H/3H.xlsx
- __MACOSX/Figure 3/H/._3H.xlsx
- Figure 3/M/3M.xlsx
- __MACOSX/Figure 3/M/._3M.xlsx
- Figure 3/J/3J.xlsx
- __MACOSX/Figure 3/J/._3J.xlsx
- Figure 3/C/H&E/
- __MACOSX/Figure 3/C/._H&E
- Figure 3/C/Masson/
- __MACOSX/Figure 3/C/._Masson
- Figure 3/D/2D.xlsx
- __MACOSX/Figure 3/D/._2D.xlsx
- Figure 3/E/2E.xlsx
- __MACOSX/Figure 3/E/._2E.xlsx
- Figure 3/B/2B.xlsx
- __MACOSX/Figure 3/B/._2B.xlsx
- Figure 3/K/3K.xlsx
- __MACOSX/Figure 3/K/._3K.xlsx
- Figure 3/L/3L.xlsx
- __MACOSX/Figure 3/L/._3L.xlsx
- Figure 3/C/H&E/HFpEF-SEC ∩╝êwith scale bar∩╝ë.tif
- __MACOSX/Figure 3/C/H&E/._HFpEF-SEC ∩╝êwith scale bar∩╝ë.tif
- Figure 3/C/H&E/NC-Sflfl.tif
- __MACOSX/Figure 3/C/H&E/._NC-Sflfl.tif
- Figure 3/C/H&E/HFpEF-Sflfl.tif
- __MACOSX/Figure 3/C/H&E/._HFpEF-Sflfl.tif
- Figure 3/C/H&E/NC-SEC.tif
- __MACOSX/Figure 3/C/H&E/._NC-SEC.tif
- Figure 3/C/Masson/NC-SEC (with Scale bar).jpg
- __MACOSX/Figure 3/C/Masson/._NC-SEC (with Scale bar).jpg
- Figure 3/C/Masson/HFpEF-Sflfl.jpg
- __MACOSX/Figure 3/C/Masson/._HFpEF-Sflfl.jpg
- Figure 3/C/Masson/HFpEF-SEC.jpg
- __MACOSX/Figure 3/C/Masson/._HFpEF-SEC.jpg
- Figure 3/C/Masson/NC-Sflfl.jpg
- __MACOSX/Figure 3/C/Masson/._NC-Sflfl.jpg
