# Supplementary material for: Microvascular endothelial scavenger receptor class B type I protects against heart failure with preserved ejection fraction by inhibiting T-cell cardiotropism
Source: EMBO Mol Med. 2026 Apr 13;18(5):1679–706. doi: 10.1038/s44321-026-00405-9 (PMC13179366; doi:10.1038/s44321-026-00405-9)
Supplement: Supplementary file 5 — Source data Fig. 3 [file 44321_2026_405_MOESM5_ESM.zip › Figure 3/I/3I.xlsx]

## Sheet: Sheet1
	HFpEF Sfl/fl/zsGreen	HFpEF SΔEC/zsGreen	HFpEF SΔEC/SRBI
	114.814	148.992	103.263
	129.86	127.558	100.073
	118.558	163.451	122.924
	144.48	134.135	133.889
	128.115	133.276	119.462
	119.982	149.02	112.762
