# Supplementary material for: Microvascular endothelial scavenger receptor class B type I protects against heart failure with preserved ejection fraction by inhibiting T-cell cardiotropism
Source: EMBO Mol Med. 2026 Apr 13;18(5):1679–706. doi: 10.1038/s44321-026-00405-9 (PMC13179366; doi:10.1038/s44321-026-00405-9)
Supplement: Supplementary file 5 — Source data Fig. 3 [file 44321_2026_405_MOESM5_ESM.zip › Figure 3/F/2F-quanlification.xlsx]

## Sheet: Sheet1
		Sfl/fl						SΔEC
	NC	17.1429	17.3469	15.4762				26.5306	20	10
	HFpEF	61.9048	67.3469	73.2143	52.3809	38.5714	41.6667	92.8571	83.6735	87.5	84.2857	94.2857	78.5714
