# Supplementary material for: Microvascular endothelial scavenger receptor class B type I protects against heart failure with preserved ejection fraction by inhibiting T-cell cardiotropism
Source: EMBO Mol Med. 2026 Apr 13;18(5):1679–706. doi: 10.1038/s44321-026-00405-9 (PMC13179366; doi:10.1038/s44321-026-00405-9)
Supplement: Supplementary file 5 — Source data Fig. 3 [file 44321_2026_405_MOESM5_ESM.zip › Figure 3/H/3H.xlsx]

## Sheet: Sheet1
	HFpEF Sfl/fl/zsGreen	HFpEF SΔEC/zsGreen	HFpEF SΔEC/SRBI
	29.4724	32.4827	33.8377
	32.8327	34.6999	37.0038
	30.5587	38.9593	33.6914
	30.2446	34.4504	26.99
	32.729	31.2555	26.7285
	39.4468	39.0019	32.1595
