# Supplementary material for: Microvascular endothelial scavenger receptor class B type I protects against heart failure with preserved ejection fraction by inhibiting T-cell cardiotropism
Source: EMBO Mol Med. 2026 Apr 13;18(5):1679–706. doi: 10.1038/s44321-026-00405-9 (PMC13179366; doi:10.1038/s44321-026-00405-9)
Supplement: Supplementary file 5 — Source data Fig. 3 [file 44321_2026_405_MOESM5_ESM.zip › Figure 3/M/3M.xlsx]

## Sheet: Sheet1
		HFpEF Sfl/fl/zsGreen						HFpEF SΔEC/zsGreen						HFpEF SΔEC/SRBI
	Scarb1	0.774	1.014	0.616	0.993	1.007	2.071	0.702	0.371	0.582	0.62	0.493	0.395	1.32	1.014	1.485	1.444	1.057	1.945
	Col3a1	1.218	0.7	1.153	0.886	1.185	0.969	2.594	1.279	1.39	1.564	4.643	2.338	0.671	0.793	0.671	0.681	1.177	1.597
	Col1a1	1.089	0.522	1.12	1.023	1.151	1.332	0.873	1.038	1.167	2.271	1.595	1.686	1.067	0.724	0.626	0.891	0.652	1.896
	Bnp	1.013	0.637	0.985	0.926	1.611	1.056	4.589	1.346	0.864	2.925	5.022	2.232	0.403	0.632	1.093	1.291	0.721	2.201
