# Supplementary material for: Microvascular endothelial scavenger receptor class B type I protects against heart failure with preserved ejection fraction by inhibiting T-cell cardiotropism
Source: EMBO Mol Med. 2026 Apr 13;18(5):1679–706. doi: 10.1038/s44321-026-00405-9 (PMC13179366; doi:10.1038/s44321-026-00405-9)
Supplement: Supplementary file 5 — Source data Fig. 3 [file 44321_2026_405_MOESM5_ESM.zip › Figure 3/J/3J.xlsx]

## Sheet: Sheet1
	HFpEF Sfl/fl/zsGreen	HFpEF SΔEC/zsGreen	HFpEF SΔEC/SRBI
	-37.0268	-55.953	-36.2951
	-48.4987	-58.626	-41.0637
	-38.3504	-69.577	-43.2332
	-48.9561	-59.1283	-35.0305
	-43.148	-57.822	-38.6867
	-46.1248	-39.3454	-33.6713
