# Supplementary material for: Microvascular endothelial scavenger receptor class B type I protects against heart failure with preserved ejection fraction by inhibiting T-cell cardiotropism
Source: EMBO Mol Med. 2026 Apr 13;18(5):1679–706. doi: 10.1038/s44321-026-00405-9 (PMC13179366; doi:10.1038/s44321-026-00405-9)
Supplement: Supplementary file 5 — Source data Fig. 3 [file 44321_2026_405_MOESM5_ESM.zip › Figure 3/E/2E.xlsx]

## Sheet: Sheet1
		NC Sfl/fl									NC SΔEC									HFpEF Sfl/fl									HFpEF SΔEC
	Col3a1	1.02278	0.977725	0.89606	1.13419	0.984673	0.898	1.054	0.834	1.268	0.967383	1.12122	1.04729	0.799221	1.19471	0.795	1.104	1.001	1.222	2.51839	1.4456	1.53333	1.62076	1.94082	2.369	1.607	1.627	2.878	3.6217	2.11648	2.4326	4.71307	2.8219	3.816	4.561	3.261
	Col1a1	0.960928	1.04066	1.00812	1.07301	1.03109	1.088	0.885	0.742	1.399	0.947298	0.948212	0.888843	0.920188	1.22264	1.236	1.256	0.803	1.048	1.02278	0.927659	1.33484	1.29235	1.36604	1.47	1.08	1.088	1.442	1.21982	0.960373	1.61608	1.49485	1.54757	1.58	1.855	1.328
	Bnp	1.09619	0.912249	0.773782	1.29235	0.916879	0.984	0.713	1.157	1.233	1.03864	1.10287	1.1355	0.854607	1.03049	0.994	1.066	0.675	0.945	2.22299	1.3566	2.07772	2.25532	1.73307	2.083	1.662	1.406	1.551	2.28945	1.97246	3.46415	3.34808	2.85469	1.944	3.444	2.515
