# Supplementary material for: Microvascular endothelial scavenger receptor class B type I protects against heart failure with preserved ejection fraction by inhibiting T-cell cardiotropism
Source: EMBO Mol Med. 2026 Apr 13;18(5):1679–706. doi: 10.1038/s44321-026-00405-9 (PMC13179366; doi:10.1038/s44321-026-00405-9)
Supplement: Supplementary file 5 — Source data Fig. 3 [file 44321_2026_405_MOESM5_ESM.zip › Figure 3/B/2B.xlsx]

## Sheet: Sheet1
		Sfl/fl										SΔEC
	NC	6.96	7.96555	8.07919	7.76521	7.48634	7.54649	7.4753	7.56535	7.33472		7.89819	7.9825	7.37302	7.56933	7.50667	7.46362	8.21147	7.13987	7.04188
	HFpEF	8.35703	8.25998	7.90909	8.64837	8.17436	8.43045	9.90551	8.80187	8.83465	9.2199	10.5263	8.47368	9.52699	8.28045	10.9646	8.86566	9.72832	10.252	9.35399	8.43587
