# Supplementary material for: Microvascular endothelial scavenger receptor class B type I protects against heart failure with preserved ejection fraction by inhibiting T-cell cardiotropism
Source: EMBO Mol Med. 2026 Apr 13;18(5):1679–706. doi: 10.1038/s44321-026-00405-9 (PMC13179366; doi:10.1038/s44321-026-00405-9)
Supplement: Supplementary file 5 — Source data Fig. 3 [file 44321_2026_405_MOESM5_ESM.zip › Figure 3/K/3K.xlsx]

## Sheet: Sheet1
	HFpEF Sfl/fl/zsGreen	HFpEF SΔEC/zsGreen	HFpEF SΔEC/SRBI
	107	62	112
	105	96	122
	115	70	117
	106	33	140
	91	72	111
	88	92	106
