# Supplementary material for: Microvascular endothelial scavenger receptor class B type I protects against heart failure with preserved ejection fraction by inhibiting T-cell cardiotropism
Source: EMBO Mol Med. 2026 Apr 13;18(5):1679–706. doi: 10.1038/s44321-026-00405-9 (PMC13179366; doi:10.1038/s44321-026-00405-9)
Supplement: Supplementary file 5 — Source data Fig. 3 [file 44321_2026_405_MOESM5_ESM.zip › Figure 3/L/3L.xlsx]

## Sheet: Sheet1
	HFpEF Sfl/fl/zsGreen	HFpEF SΔEC/zsGreen	HFpEF SΔEC/SRBI
	8.53807	8.70951	8.26923
	8.26531	8.31643	8.05128
	8.43505	8.88211	7.51427
	7.97366	9.22485	7.8485
	7.29537	10.2505	8.47594
	8.14444	9.80602	7.01353
