# Supplementary material for: Microvascular endothelial scavenger receptor class B type I protects against heart failure with preserved ejection fraction by inhibiting T-cell cardiotropism
Source: EMBO Mol Med. 2026 Apr 13;18(5):1679–706. doi: 10.1038/s44321-026-00405-9 (PMC13179366; doi:10.1038/s44321-026-00405-9)
Supplement: Supplementary file 6 — Source data Fig. 4 [file 44321_2026_405_MOESM6_ESM.zip]

Archive with 58 entries (51 files):
- Figure 4/
- __MACOSX/._Figure 4
- Figure 4/G/
- __MACOSX/Figure 4/._G
- Figure 4/A/
- __MACOSX/Figure 4/._A
- Figure 4/F/
- __MACOSX/Figure 4/._F
- Figure 4/C/
- __MACOSX/Figure 4/._C
- Figure 4/E/
- __MACOSX/Figure 4/._E
- Figure 4/B/
- __MACOSX/Figure 4/._B
- Figure 4/G/RFP-positive control.pdf
- __MACOSX/Figure 4/G/._RFP-positive control.pdf
- Figure 4/G/HFpEF-Sfl+ and REC.pdf
- __MACOSX/Figure 4/G/._HFpEF-Sfl+ and REC.pdf
- Figure 4/G/Negative control.pdf
- __MACOSX/Figure 4/G/._Negative control.pdf
- Figure 4/G/NC-Sflfl and REC.pdf
- __MACOSX/Figure 4/G/._NC-Sflfl and REC.pdf
- Figure 4/G/CD31-positive control.pdf
- __MACOSX/Figure 4/G/._CD31-positive control.pdf
- Figure 4/G/HFpEF-Sflfl and REC.pdf
- __MACOSX/Figure 4/G/._HFpEF-Sflfl and REC.pdf
- Figure 4/G/NC-Sfl+ and REC.pdf
- __MACOSX/Figure 4/G/._NC-Sfl+ and REC.pdf
- Figure 4/A/TGF-b1.tif
- __MACOSX/Figure 4/A/._TGF-b1.tif
- Figure 4/A/Vehicle.tif
- __MACOSX/Figure 4/A/._Vehicle.tif
- Figure 4/F/RFP.tif
- __MACOSX/Figure 4/F/._RFP.tif
- Figure 4/F/DAPI.tif
- __MACOSX/Figure 4/F/._DAPI.tif
- Figure 4/F/aSMA.tif
- __MACOSX/Figure 4/F/._aSMA.tif
- Figure 4/F/Merge.tif
- __MACOSX/Figure 4/F/._Merge.tif
- Figure 4/C/DAPI.tif
- __MACOSX/Figure 4/C/._DAPI.tif
- Figure 4/C/aSMA.tif
- __MACOSX/Figure 4/C/._aSMA.tif
- Figure 4/C/CD31.tif
- __MACOSX/Figure 4/C/._CD31.tif
- Figure 4/C/Merge.tif
- __MACOSX/Figure 4/C/._Merge.tif
- Figure 4/E/PDGFRa.tif
- __MACOSX/Figure 4/E/._PDGFRa.tif
- Figure 4/E/RFP.tif
- __MACOSX/Figure 4/E/._RFP.tif
- Figure 4/E/CD31.tif
- __MACOSX/Figure 4/E/._CD31.tif
- Figure 4/E/Merge.tif
- __MACOSX/Figure 4/E/._Merge.tif
- Figure 4/B/4B.xlsx
- __MACOSX/Figure 4/B/._4B.xlsx
