# Supplementary material for: Microvascular endothelial scavenger receptor class B type I protects against heart failure with preserved ejection fraction by inhibiting T-cell cardiotropism
Source: EMBO Mol Med. 2026 Apr 13;18(5):1679–706. doi: 10.1038/s44321-026-00405-9 (PMC13179366; doi:10.1038/s44321-026-00405-9)
Supplement: Supplementary file 6 — Source data Fig. 4 [file 44321_2026_405_MOESM6_ESM.zip › Figure 4/B/4B.xlsx]

## Sheet: Sheet1
		Vehicle							TGF-β1							TGF-β1+H2O2							TGF-β1+IL-1β
	Cd31	0.93088	1.00463	1.0693	0.939523	1.17283	1.07923	0.840896	0.97041	0.850667	0.93088	1.04247	1.18921	0.712025	1.23114	0.782773	0.777366	0.766664	0.852635	0.907519	0.959264	0.5	0.545884	0.614152	0.653685	0.895025	0.82932	0.882703	0.68302
	Cdh5	0.954842	1.07425	0.974905	1.09809	1.15269	1.00347	0.787308	0.689362	0.600124	0.743979	0.798298	0.776469	0.564482	0.776469	0.608502	0.643197	0.629961	0.592546	0.755236	0.873573	0.675955	0.728668	0.675175	0.819794	0.989657	0.96929	1.02456	0.798298
	Col1a1	0.850667	1.12246	1.04729	1.07549	0.879649	1.01045	1.04608	2.4909	3.99077	3.19688	2.03496	2.50533	2.00694	2.37019	2.70695	4.64818	2.65124	2.16595	2.77984	2.24233	2.27363	2.08012	2.18354	2.38943	2.40327	1.93858	2.22684	1.69937
	Col3a1	1.12246	1.17827	0.756109	1.11149	1.24186	1.11922	0.647297	4.68051	6.3496	4.74585	7.95852	8.01387	3.81716	6.64606	5.68306	5.48947	4.42804	5.78573	6.37533	6.28756	5.51171	0.93088	1.00463	1.06191	1.67307	1.62732	1.69643	0.994815
	Acta2	0.922316	1.03049	1.05215	0.99654	1.10573	1.03168	0.879649	14.2544	12.2383	12.1538	9.03172	9.09454	7.70076	11.1967	13.1167	16.037	10.8028	7.70076	11.0425	12.1678	6.34227	5.07474	4.15064	4.7349	5.52127	5.18736	4.39237	3.82378
	eNOS	1.04972	0.870551	1.09429	0.936272	1.05336	1.21841	0.832199	1.00696	0.926588	1.05702	1.47939	1.22688	0.837987	1.15269	0.646176	0.659754	0.624165	0.604997	0.719467	0.815072	0.657471	0.353553	0.381565	0.325335	0.464902	0.416099	0.481297	0.45219
	Scarb1	0.89296	1.01866	1.09936	1.03886	1.09809	0.982821	0.891929	0.622725	0.549681	0.589134	0.564482	0.867539	0.45219	0.885768	0.561231	0.658231	0.569066	0.671286	0.568408	0.72951	0.580352	0.449585	0.478525	0.434271	0.776469	0.771105	0.714497	0.613442
