# Supplementary material for: Microvascular endothelial scavenger receptor class B type I protects against heart failure with preserved ejection fraction by inhibiting T-cell cardiotropism
Source: EMBO Mol Med. 2026 Apr 13;18(5):1679–706. doi: 10.1038/s44321-026-00405-9 (PMC13179366; doi:10.1038/s44321-026-00405-9)
Supplement: Supplementary file 7 — Source data Fig. 5 [file 44321_2026_405_MOESM7_ESM.zip]

Archive with 38 entries (31 files):
- Figure 5/
- __MACOSX/._Figure 5
- Figure 5/I/
- __MACOSX/Figure 5/._I
- Figure 5/G/
- __MACOSX/Figure 5/._G
- Figure 5/F/
- __MACOSX/Figure 5/._F
- Figure 5/H/
- __MACOSX/Figure 5/._H
- Figure 5/J/
- __MACOSX/Figure 5/._J
- Figure 5/K/
- __MACOSX/Figure 5/._K
- Figure 5/I/HFpEF Sflfl.jpg
- __MACOSX/Figure 5/I/._HFpEF Sflfl.jpg
- Figure 5/I/HFpEF SEC.jpg
- __MACOSX/Figure 5/I/._HFpEF SEC.jpg
- Figure 5/G/5G.jpg
- __MACOSX/Figure 5/G/._5G.jpg
- Figure 5/G/5G-quanlification.xlsx
- __MACOSX/Figure 5/G/._5G-quanlification.xlsx
- Figure 5/F/5F.xlsx
- __MACOSX/Figure 5/F/._5F.xlsx
- Figure 5/H/Sflfl zoom-in.jpg
- __MACOSX/Figure 5/H/._Sflfl zoom-in.jpg
- Figure 5/H/SEC.jpg
- __MACOSX/Figure 5/H/._SEC.jpg
- Figure 5/H/SEC zoom-in.jpg
- __MACOSX/Figure 5/H/._SEC zoom-in.jpg
- Figure 5/H/Sflfl.jpg
- __MACOSX/Figure 5/H/._Sflfl.jpg
- Figure 5/H/5H-quanlitificaiton.xlsx
- __MACOSX/Figure 5/H/._5H-quanlitificaiton.xlsx
- Figure 5/J/5J.xlsx
- __MACOSX/Figure 5/J/._5J.xlsx
- Figure 5/K/5K.xlsx
- __MACOSX/Figure 5/K/._5K.xlsx
