# Supplementary material for: Microvascular endothelial scavenger receptor class B type I protects against heart failure with preserved ejection fraction by inhibiting T-cell cardiotropism
Source: EMBO Mol Med. 2026 Apr 13;18(5):1679–706. doi: 10.1038/s44321-026-00405-9 (PMC13179366; doi:10.1038/s44321-026-00405-9)
Supplement: Supplementary file 7 — Source data Fig. 5 [file 44321_2026_405_MOESM7_ESM.zip › Figure 5/F/5F.xlsx]

## Sheet: Sheet1
		Sfl/fl									SΔEC
	Scarb1	1.2	0.81	1.05	0.8	1.22	1.03	0.9	1.23	0.88	0.68	0.56	0.46	0.55	0.4	0.5	0.85	0.69
	Cxcl1	0.68	0.98	0.86	0.91	1.94	0.686	0.982	1.345	1.103	0.96	1.01	1.06	1.07	2.72	1.129	1.813	1.985
	Cxcl2	0.8	0.74	1.1	0.92	1.67	1.111	0.911	0.864	1.143	1.49	0.98	1.4	1.57	4.8	2.114	1.57	1.82
	Cxcl10	0.87	0.37	1.27	1.43	1.71	1.103	0.883	0.9	1.14	2.49	3.64	1.8	4.27	3.47	2.15	3.284	3.11
	Cxcr3	0.45	0.77	3.85	1	0.75	0.671	1.162	1.301	0.986	1.69	0.83	4.68	1.49	1.75	1.525	2.633	3.459
