# Supplementary material for: Microvascular endothelial scavenger receptor class B type I protects against heart failure with preserved ejection fraction by inhibiting T-cell cardiotropism
Source: EMBO Mol Med. 2026 Apr 13;18(5):1679–706. doi: 10.1038/s44321-026-00405-9 (PMC13179366; doi:10.1038/s44321-026-00405-9)
Supplement: Supplementary file 7 — Source data Fig. 5 [file 44321_2026_405_MOESM7_ESM.zip › Figure 5/H/5H-quanlitificaiton.xlsx]

## Sheet: Sheet1
	HFpEF Sfl/fl	HFpEF SΔEC
	1.9545	7.31205
	2.65331	10.8892
	2.01206	6.21327
	5.25187	8.31288
	4.83284	6.02249
	4.11318	1.9528
	2.25	4.62
	2.57	3.53
	2.92	4.23
	3.48	6.67
