# Supplementary material for: Microvascular endothelial scavenger receptor class B type I protects against heart failure with preserved ejection fraction by inhibiting T-cell cardiotropism
Source: EMBO Mol Med. 2026 Apr 13;18(5):1679–706. doi: 10.1038/s44321-026-00405-9 (PMC13179366; doi:10.1038/s44321-026-00405-9)
Supplement: Supplementary file 7 — Source data Fig. 5 [file 44321_2026_405_MOESM7_ESM.zip › Figure 5/K/5K.xlsx]

## Sheet: Sheet1
	HFpEF Sfl/fl	HFpEF SΔEC
	0.89	2.99
	1.13	1.89
	1.13	2.14
	0.48	3.39
	1.52	5.05
	0.86	1.74
