# Supplementary material for: Microvascular endothelial scavenger receptor class B type I protects against heart failure with preserved ejection fraction by inhibiting T-cell cardiotropism
Source: EMBO Mol Med. 2026 Apr 13;18(5):1679–706. doi: 10.1038/s44321-026-00405-9 (PMC13179366; doi:10.1038/s44321-026-00405-9)
Supplement: Supplementary file 8 — Source data Fig. 6 [file 44321_2026_405_MOESM8_ESM.zip]

Archive with 68 entries (55 files):
- Figure 6/
- __MACOSX/._Figure 6
- Figure 6/I/
- __MACOSX/Figure 6/._I
- Figure 6/G/
- __MACOSX/Figure 6/._G
- Figure 6/A/
- __MACOSX/Figure 6/._A
- Figure 6/F/
- __MACOSX/Figure 6/._F
- Figure 6/H/
- __MACOSX/Figure 6/._H
- Figure 6/C/
- __MACOSX/Figure 6/._C
- Figure 6/D/
- __MACOSX/Figure 6/._D
- Figure 6/E/
- __MACOSX/Figure 6/._E
- Figure 6/B/
- __MACOSX/Figure 6/._B
- Figure 6/I/6I-quantification.xlsx
- __MACOSX/Figure 6/I/._6I-quantification.xlsx
- Figure 6/I/6I.jpg
- __MACOSX/Figure 6/I/._6I.jpg
- Figure 6/G/6G.xlsx
- __MACOSX/Figure 6/G/._6G.xlsx
- Figure 6/A/6A.xlsx
- __MACOSX/Figure 6/A/._6A.xlsx
- Figure 6/F/6F.jpg
- __MACOSX/Figure 6/F/._6F.jpg
- Figure 6/F/6F-quantification.xlsx
- __MACOSX/Figure 6/F/._6F-quantification.xlsx
- Figure 6/H/siNC/
- __MACOSX/Figure 6/H/._siNC
- Figure 6/H/siSR-B1_2/
- __MACOSX/Figure 6/H/._siSR-B1_2
- Figure 6/H/siSR-B1_1/
- __MACOSX/Figure 6/H/._siSR-B1_1
- Figure 6/C/6C.jpg
- __MACOSX/Figure 6/C/._6C.jpg
- Figure 6/C/6C-quantification.xlsx
- __MACOSX/Figure 6/C/._6C-quantification.xlsx
- Figure 6/D/6D.jpg
- __MACOSX/Figure 6/D/._6D.jpg
- Figure 6/D/6D-quantification.xlsx
- __MACOSX/Figure 6/D/._6D-quantification.xlsx
- Figure 6/E/E.tiff
- __MACOSX/Figure 6/E/._E.tiff
- Figure 6/B/6B.xlsx
- __MACOSX/Figure 6/B/._6B.xlsx
- Figure 6/H/siNC/Merge with Scale.tif
- __MACOSX/Figure 6/H/siNC/._Merge with Scale.tif
- Figure 6/H/siNC/DAPI.tif
- __MACOSX/Figure 6/H/siNC/._DAPI.tif
- Figure 6/H/siNC/IRF1.tif
- __MACOSX/Figure 6/H/siNC/._IRF1.tif
- Figure 6/H/siSR-B1_2/Merge with Scale.tif
- __MACOSX/Figure 6/H/siSR-B1_2/._Merge with Scale.tif
- Figure 6/H/siSR-B1_2/DAPI.tif
- __MACOSX/Figure 6/H/siSR-B1_2/._DAPI.tif
- Figure 6/H/siSR-B1_2/IRF1.tif
- __MACOSX/Figure 6/H/siSR-B1_2/._IRF1.tif
- Figure 6/H/siSR-B1_1/Merge with Scale.tif
- __MACOSX/Figure 6/H/siSR-B1_1/._Merge with Scale.tif
- Figure 6/H/siSR-B1_1/DAPI.tif
- __MACOSX/Figure 6/H/siSR-B1_1/._DAPI.tif
- Figure 6/H/siSR-B1_1/IRF1.tif
- __MACOSX/Figure 6/H/siSR-B1_1/._IRF1.tif
