# Supplementary material for: Microvascular endothelial scavenger receptor class B type I protects against heart failure with preserved ejection fraction by inhibiting T-cell cardiotropism
Source: EMBO Mol Med. 2026 Apr 13;18(5):1679–706. doi: 10.1038/s44321-026-00405-9 (PMC13179366; doi:10.1038/s44321-026-00405-9)
Supplement: Supplementary file 8 — Source data Fig. 6 [file 44321_2026_405_MOESM8_ESM.zip › Figure 6/I/6I-quantification.xlsx]

## Sheet: Sheet1
			siNC													siSR-B1												siSR-B1+siIRF1
		SR-B1	1.0381	0.961903	0.899129	0.918144	1.17005	1.01268	0.901768	1.10552	0.992714	0.899297	1.05363	1.01667	1.0304	0.300552	0.29962	0.166194	0.12691	0.191452	0.207169	0.508217	0.460619	0.415378	0.602172	0.519107	0.510816	0.367703	0.332336	0.235418	0.184086	0.276597	0.44961
		IRF1	0.893172	1.10683	0.853655	0.903342	1.14895	1.09405	1.00813	0.999529	0.99234	1.26409	0.881523	0.854384	1.24321	1.53242	1.71865	1.17346	1.16774	1.60843	1.36722	2.29141	2.63625	2.00554	1.3746	1.39793	1.73417	0.455445	0.525249	0.618762	0.536429	0.445559	0.355754
		CXCL10	1.15145	0.848553	1.04688	0.801305	1.23807	0.913743	1.08023	0.761953	1.15781	0.829513	0.976659	1.09448	1.09935	1.6418	1.73783	1.34333	1.28536	1.37401	1.20857	2.65881	3.31442	2.8	1.58907	1.90513	2.17385	1.10887	0.338002	1.17552	1.22963	0.86507	1.06564
