# Supplementary material for: Microvascular endothelial scavenger receptor class B type I protects against heart failure with preserved ejection fraction by inhibiting T-cell cardiotropism
Source: EMBO Mol Med. 2026 Apr 13;18(5):1679–706. doi: 10.1038/s44321-026-00405-9 (PMC13179366; doi:10.1038/s44321-026-00405-9)
Supplement: Supplementary file 8 — Source data Fig. 6 [file 44321_2026_405_MOESM8_ESM.zip › Figure 6/G/6G.xlsx]

## Sheet: Sheet1
	Vector	IRF1
	1.0448	3.56163
	1	3.29498
	0.911345	2.99332
	1.01082	3.54514
	0.955703	3.18574
	1.15673	3.26128
	0.887567	3.25016
