# Supplementary material for: Microvascular endothelial scavenger receptor class B type I protects against heart failure with preserved ejection fraction by inhibiting T-cell cardiotropism
Source: EMBO Mol Med. 2026 Apr 13;18(5):1679–706. doi: 10.1038/s44321-026-00405-9 (PMC13179366; doi:10.1038/s44321-026-00405-9)
Supplement: Supplementary file 8 — Source data Fig. 6 [file 44321_2026_405_MOESM8_ESM.zip › Figure 6/A/6A.xlsx]

## Sheet: Sheet1
		siNC							siSR-B1
	SR-B1	0.92445	0.990801	1.09177	0.878	1.237	1.022	0.901	0.0875752	0.127332	0.199805	0.098	0.128	0.112	0.133
	CXCL1	1.22264	1.18921	0.687771	1.411	0.713	0.955	1.04	1.72907	1.40444	1.75321	1.794	1.631	1.125	1.04
	CXCL2	0.99539	0.961483	1.04488	1.07	0.897	1.147	0.909	1.66248	1.47768	1.35035	1.424	1.679	1.236	1.296
	CXCL10	1.35035	0.436282	1.69741	1.324	0.798	0.965	0.982	14.7571	9.33942	8.83563	24.058	26.665	18.653	13.408
