# Supplementary material for: Microvascular endothelial scavenger receptor class B type I protects against heart failure with preserved ejection fraction by inhibiting T-cell cardiotropism
Source: EMBO Mol Med. 2026 Apr 13;18(5):1679–706. doi: 10.1038/s44321-026-00405-9 (PMC13179366; doi:10.1038/s44321-026-00405-9)
Supplement: Supplementary file 8 — Source data Fig. 6 [file 44321_2026_405_MOESM8_ESM.zip › Figure 6/D/6D-quantification.xlsx]

## Sheet: Sheet1
	NC	siSR-B1	si/oe SR-B1
	1.00314	1.76	1.06142
	1.01536	1.67	1.04664
	1.07173	1.45	0.891938
	1.06	1.28	1.19
	0.94	1.29	0.81
