# Supplementary material for: Microvascular endothelial scavenger receptor class B type I protects against heart failure with preserved ejection fraction by inhibiting T-cell cardiotropism
Source: EMBO Mol Med. 2026 Apr 13;18(5):1679–706. doi: 10.1038/s44321-026-00405-9 (PMC13179366; doi:10.1038/s44321-026-00405-9)
Supplement: Supplementary file 8 — Source data Fig. 6 [file 44321_2026_405_MOESM8_ESM.zip › Figure 6/B/6B.xlsx]

## Sheet: Sheet1
		siNC					siSRB1
	Vehicle	0.9439	1.2198	0.8685	1.59	0.63	6.3496	7.9264	6.0489	10.7	11.55
	LPS	36.25	31.56	25.46	45.89	58.49	315.17	388.02	413	357.05	498
