# Supplementary material for: Microvascular endothelial scavenger receptor class B type I protects against heart failure with preserved ejection fraction by inhibiting T-cell cardiotropism
Source: EMBO Mol Med. 2026 Apr 13;18(5):1679–706. doi: 10.1038/s44321-026-00405-9 (PMC13179366; doi:10.1038/s44321-026-00405-9)
Supplement: Supplementary file 9 — Source data Fig. 7 [file 44321_2026_405_MOESM9_ESM.zip]

Archive with 80 entries (62 files):
- Figure 7/
- __MACOSX/._Figure 7
- Figure 7/7J/
- __MACOSX/Figure 7/._7J
- Figure 7/7M/
- __MACOSX/Figure 7/._7M
- Figure 7/7D/
- __MACOSX/Figure 7/._7D
- Figure 7/7C/
- __MACOSX/Figure 7/._7C
- Figure 7/7Q/
- __MACOSX/Figure 7/._7Q
- Figure 7/7B/
- __MACOSX/Figure 7/._7B
- Figure 7/7E/
- __MACOSX/Figure 7/._7E
- Figure 7/7L/
- __MACOSX/Figure 7/._7L
- Figure 7/7K/
- __MACOSX/Figure 7/._7K
- Figure 7/7P/
- __MACOSX/Figure 7/._7P
- Figure 7/7R/
- __MACOSX/Figure 7/._7R
- Figure 7/7N/
- __MACOSX/Figure 7/._7N
- Figure 7/7I/
- __MACOSX/Figure 7/._7I
- Figure 7/7G/
- __MACOSX/Figure 7/._7G
- Figure 7/7F/
- __MACOSX/Figure 7/._7F
- Figure 7/7H/
- __MACOSX/Figure 7/._7H
- Figure 7/7O/
- __MACOSX/Figure 7/._7O
- Figure 7/7J/7J.xlsx
- __MACOSX/Figure 7/7J/._7J.xlsx
- Figure 7/7M/7M.xlsx
- __MACOSX/Figure 7/7M/._7M.xlsx
- Figure 7/7D/7D.xlsx
- __MACOSX/Figure 7/7D/._7D.xlsx
- Figure 7/7C/7C.xlsx
- __MACOSX/Figure 7/7C/._7C.xlsx
- Figure 7/7Q/7Q.xlsx
- __MACOSX/Figure 7/7Q/._7Q.xlsx
- Figure 7/7B/7B.xlsx
- __MACOSX/Figure 7/7B/._7B.xlsx
- Figure 7/7E/7E.xlsx
- __MACOSX/Figure 7/7E/._7E.xlsx
- Figure 7/7L/Masson (zsGreen group).jpg
- __MACOSX/Figure 7/7L/._Masson (zsGreen group).jpg
- Figure 7/7L/H&E (zsGreen group).tif
- __MACOSX/Figure 7/7L/._H&E (zsGreen group).tif
- Figure 7/7L/H&E (CXCL10 group).tif
- __MACOSX/Figure 7/7L/._H&E (CXCL10 group).tif
- Figure 7/7L/Masson (CXCL10 group).jpg
- __MACOSX/Figure 7/7L/._Masson (CXCL10 group).jpg
- Figure 7/7K/7K.xlsx
- __MACOSX/Figure 7/7K/._7K.xlsx
- Figure 7/7P/HFpEF CXCL10.jpg
- __MACOSX/Figure 7/7P/._HFpEF CXCL10.jpg
- Figure 7/7P/HFpEF zsGreen.jpg
- __MACOSX/Figure 7/7P/._HFpEF zsGreen.jpg
- Figure 7/7R/7R.xlsx
- __MACOSX/Figure 7/7R/._7R.xlsx
- Figure 7/7N/7N.xlsx
- __MACOSX/Figure 7/7N/._7N.xlsx
- Figure 7/7I/7I.xlsx
- __MACOSX/Figure 7/7I/._7I.xlsx
- Figure 7/7G/7G.xlsx
- __MACOSX/Figure 7/7G/._7G.xlsx
- Figure 7/7F/7F.xlsx
- __MACOSX/Figure 7/7F/._7F.xlsx
- Figure 7/7H/7H.xlsx
- __MACOSX/Figure 7/7H/._7H.xlsx
- Figure 7/7O/7O-quantification.xlsx
- __MACOSX/Figure 7/7O/._7O-quantification.xlsx
- Figure 7/7O/7O.jpg
- __MACOSX/Figure 7/7O/._7O.jpg
