# Supplementary material for: Microvascular endothelial scavenger receptor class B type I protects against heart failure with preserved ejection fraction by inhibiting T-cell cardiotropism
Source: EMBO Mol Med. 2026 Apr 13;18(5):1679–706. doi: 10.1038/s44321-026-00405-9 (PMC13179366; doi:10.1038/s44321-026-00405-9)
Supplement: Supplementary file 9 — Source data Fig. 7 [file 44321_2026_405_MOESM9_ESM.zip › Figure 7/7J/7J.xlsx]

## Sheet: Sheet1
	HFpEFZsGreen	HFpEFCXCL10
	7.16578	7.93122
	7.3	7.55135
	7.65241	8.6612
	7.08649	11.6126
	6.54891	8.54787
	8.54787	7.80749
	6.95506	9.32432
		7.81768
