# Supplementary material for: Microvascular endothelial scavenger receptor class B type I protects against heart failure with preserved ejection fraction by inhibiting T-cell cardiotropism
Source: EMBO Mol Med. 2026 Apr 13;18(5):1679–706. doi: 10.1038/s44321-026-00405-9 (PMC13179366; doi:10.1038/s44321-026-00405-9)
Supplement: Supplementary file 9 — Source data Fig. 7 [file 44321_2026_405_MOESM9_ESM.zip › Figure 7/7M/7M.xlsx]

## Sheet: Sheet1
	HFpEFZsGreen	HFpEFCXCL10
	0.579305	0.93164
	1.48708	1.27725
	0.74351	1.69042
	1.06672	2.01981
	1.17181	1.22922
	0.971054	1.93205
	0.980521	1.53219
		2.37458
