# Supplementary material for: Microvascular endothelial scavenger receptor class B type I protects against heart failure with preserved ejection fraction by inhibiting T-cell cardiotropism
Source: EMBO Mol Med. 2026 Apr 13;18(5):1679–706. doi: 10.1038/s44321-026-00405-9 (PMC13179366; doi:10.1038/s44321-026-00405-9)
Supplement: Supplementary file 9 — Source data Fig. 7 [file 44321_2026_405_MOESM9_ESM.zip › Figure 7/7D/7D.xlsx]

## Sheet: Sheet1
	HFpEFZsGreen	HFpEFCXCL10
	119.114	138.639
	116.371	129.616
	108.409	141.942
	123.7	184.418
	129.897	138.23
	120.945	122.989
	115.255	150.903
		127.713
