# Supplementary material for: Microvascular endothelial scavenger receptor class B type I protects against heart failure with preserved ejection fraction by inhibiting T-cell cardiotropism
Source: EMBO Mol Med. 2026 Apr 13;18(5):1679–706. doi: 10.1038/s44321-026-00405-9 (PMC13179366; doi:10.1038/s44321-026-00405-9)
Supplement: Supplementary file 9 — Source data Fig. 7 [file 44321_2026_405_MOESM9_ESM.zip › Figure 7/7C/7C.xlsx]

## Sheet: Sheet1
	HFpEFZsGreen	HFpEFCXCL10
	0.895259	0.980758
	0.916918	0.975962
	0.928736	0.948483
	0.879134	0.972745
	0.900845	1.03542
	0.889979	0.860803
	0.90228	1.13028
		1.06132
