# Supplementary material for: Microvascular endothelial scavenger receptor class B type I protects against heart failure with preserved ejection fraction by inhibiting T-cell cardiotropism
Source: EMBO Mol Med. 2026 Apr 13;18(5):1679–706. doi: 10.1038/s44321-026-00405-9 (PMC13179366; doi:10.1038/s44321-026-00405-9)
Supplement: Supplementary file 9 — Source data Fig. 7 [file 44321_2026_405_MOESM9_ESM.zip › Figure 7/7Q/7Q.xlsx]

## Sheet: Sheet1
		HFpEFzsGreen	HFpEFCXCL10
		15.641	33.1445
		14.0678	39.0282
		15.625	19.9396
		13.5313	26.7108
		15.0579	18.8045
		15.3846	17.3723
