# Supplementary material for: Microvascular endothelial scavenger receptor class B type I protects against heart failure with preserved ejection fraction by inhibiting T-cell cardiotropism
Source: EMBO Mol Med. 2026 Apr 13;18(5):1679–706. doi: 10.1038/s44321-026-00405-9 (PMC13179366; doi:10.1038/s44321-026-00405-9)
Supplement: Supplementary file 9 — Source data Fig. 7 [file 44321_2026_405_MOESM9_ESM.zip › Figure 7/7B/7B.xlsx]

## Sheet: Sheet1
	HFpEFZsGreen	HFpEFCXCL10
	28.2528	31.282
	30.8642	30.9603
	42.2304	35.68
	30.8748	34.6312
	36.0281	30
	27.8811	28.4468
	38.3966	28.5094
		29.8791
