# Supplementary material for: Microvascular endothelial scavenger receptor class B type I protects against heart failure with preserved ejection fraction by inhibiting T-cell cardiotropism
Source: EMBO Mol Med. 2026 Apr 13;18(5):1679–706. doi: 10.1038/s44321-026-00405-9 (PMC13179366; doi:10.1038/s44321-026-00405-9)
Supplement: Supplementary file 9 — Source data Fig. 7 [file 44321_2026_405_MOESM9_ESM.zip › Figure 7/7E/7E.xlsx]

## Sheet: Sheet1
	HFD+LNM AAVZsGreen	HFD+LNM AAVCXCL10
	30.6658	32.6212
	28.4274	30.7834
	27.3146	34.0008
	29.4447	38.0724
	31.4237	37.6401
	30.8167	29.6725
	26.9488	36.1305
		30.5513
