# Supplementary material for: Microvascular endothelial scavenger receptor class B type I protects against heart failure with preserved ejection fraction by inhibiting T-cell cardiotropism
Source: EMBO Mol Med. 2026 Apr 13;18(5):1679–706. doi: 10.1038/s44321-026-00405-9 (PMC13179366; doi:10.1038/s44321-026-00405-9)
Supplement: Supplementary file 9 — Source data Fig. 7 [file 44321_2026_405_MOESM9_ESM.zip › Figure 7/7K/7K.xlsx]

## Sheet: Sheet1
	HFpEFZsGreen	HFpEFCXCL10
	7.56684	8.24339
	7.76374	8.02703
	8.14439	8.57377
	6.8973	10.2408
	7.3913	8.60638
	8.60638	10.5401
	7.4382	8.22703
		7.75138
