# Supplementary material for: Microvascular endothelial scavenger receptor class B type I protects against heart failure with preserved ejection fraction by inhibiting T-cell cardiotropism
Source: EMBO Mol Med. 2026 Apr 13;18(5):1679–706. doi: 10.1038/s44321-026-00405-9 (PMC13179366; doi:10.1038/s44321-026-00405-9)
Supplement: Supplementary file 9 — Source data Fig. 7 [file 44321_2026_405_MOESM9_ESM.zip › Figure 7/7R/7R.xlsx]

## Sheet: Sheet1
		HFpEFzsGreen	HFpEFCXCL10
		1.06	2.03
		1.44	4.33
		1.3	1.15
		0.71	2.1
		0.68	2.63
		0.8	2.07
