# Supplementary material for: Microvascular endothelial scavenger receptor class B type I protects against heart failure with preserved ejection fraction by inhibiting T-cell cardiotropism
Source: EMBO Mol Med. 2026 Apr 13;18(5):1679–706. doi: 10.1038/s44321-026-00405-9 (PMC13179366; doi:10.1038/s44321-026-00405-9)
Supplement: Supplementary file 9 — Source data Fig. 7 [file 44321_2026_405_MOESM9_ESM.zip › Figure 7/7I/7I.xlsx]

## Sheet: Sheet1
	HFpEFZsGreen	HFpEFCXCL10
	148	74.5
	169.5	105
	114.5	45
	195	101
	87	56
	91.5	123.5
	124.5	93.5
		90
