# Supplementary material for: Microvascular endothelial scavenger receptor class B type I protects against heart failure with preserved ejection fraction by inhibiting T-cell cardiotropism
Source: EMBO Mol Med. 2026 Apr 13;18(5):1679–706. doi: 10.1038/s44321-026-00405-9 (PMC13179366; doi:10.1038/s44321-026-00405-9)
Supplement: Supplementary file 9 — Source data Fig. 7 [file 44321_2026_405_MOESM9_ESM.zip › Figure 7/7G/7G.xlsx]

## Sheet: Sheet1
	HFpEFZsGreen	HFpEFCXCL10
	0.680412	0.848485
	0.756477	0.793651
	0.704098	0.655
	0.714286	0.690789
	0.787129	0.862434
	0.707339	0.772189
	0.557312	0.951613
		0.879064
