# Supplementary material for: Microvascular endothelial scavenger receptor class B type I protects against heart failure with preserved ejection fraction by inhibiting T-cell cardiotropism
Source: EMBO Mol Med. 2026 Apr 13;18(5):1679–706. doi: 10.1038/s44321-026-00405-9 (PMC13179366; doi:10.1038/s44321-026-00405-9)
Supplement: Supplementary file 9 — Source data Fig. 7 [file 44321_2026_405_MOESM9_ESM.zip › Figure 7/7F/7F.xlsx]

## Sheet: Sheet1
	HFpEFZsGreen	HFpEFCXCL10
	596.026	553.846
	566.038	585.366
	561.404	482.143
	530.387	569.17
	534.323	557.419
	577.54	564.706
	503.497	563.38
		550.669
