# Supplementary material for: Microvascular endothelial scavenger receptor class B type I protects against heart failure with preserved ejection fraction by inhibiting T-cell cardiotropism
Source: EMBO Mol Med. 2026 Apr 13;18(5):1679–706. doi: 10.1038/s44321-026-00405-9 (PMC13179366; doi:10.1038/s44321-026-00405-9)
Supplement: Supplementary file 9 — Source data Fig. 7 [file 44321_2026_405_MOESM9_ESM.zip › Figure 7/7H/7H.xlsx]

## Sheet: Sheet1
	HFpEFZsGreen	HFpEFCXCL10
	-42.2048	-41.9897
	-36.766	-50.7028
	-29.5801	-46.6316
	-36.451	-43.2791
	-43.1668	-30.7446
	-37.3383	-46.2634
	-34.8114	-50.8894
		-43.0247
