# Supplementary material for: Microvascular endothelial scavenger receptor class B type I protects against heart failure with preserved ejection fraction by inhibiting T-cell cardiotropism
Source: EMBO Mol Med. 2026 Apr 13;18(5):1679–706. doi: 10.1038/s44321-026-00405-9 (PMC13179366; doi:10.1038/s44321-026-00405-9)
Supplement: Supplementary file 10 — Source data Fig. 8 [file 44321_2026_405_MOESM10_ESM.zip]

Archive with 26 entries (19 files):
- Figure 8/
- __MACOSX/._Figure 8
- Figure 8/A/
- __MACOSX/Figure 8/._A
- Figure 8/F/
- __MACOSX/Figure 8/._F
- Figure 8/C/
- __MACOSX/Figure 8/._C
- Figure 8/D/
- __MACOSX/Figure 8/._D
- Figure 8/E/
- __MACOSX/Figure 8/._E
- Figure 8/B/
- __MACOSX/Figure 8/._B
- Figure 8/A/8A.xlsx
- __MACOSX/Figure 8/A/._8A.xlsx
- Figure 8/F/8F.xlsx
- __MACOSX/Figure 8/F/._8F.xlsx
- Figure 8/C/8C.xlsx
- __MACOSX/Figure 8/C/._8C.xlsx
- Figure 8/D/8D.xlsx
- __MACOSX/Figure 8/D/._8D.xlsx
- Figure 8/E/8E.xlsx
- __MACOSX/Figure 8/E/._8E.xlsx
- Figure 8/B/8B.xlsx
- __MACOSX/Figure 8/B/._8B.xlsx
