# Supplementary material for: Microvascular endothelial scavenger receptor class B type I protects against heart failure with preserved ejection fraction by inhibiting T-cell cardiotropism
Source: EMBO Mol Med. 2026 Apr 13;18(5):1679–706. doi: 10.1038/s44321-026-00405-9 (PMC13179366; doi:10.1038/s44321-026-00405-9)
Supplement: Supplementary file 10 — Source data Fig. 8 [file 44321_2026_405_MOESM10_ESM.zip › Figure 8/F/8F.xlsx]

## Sheet: Sheet1
	HFPEF	NTproBNP	CXCL10	logBNP	logCXCL10	BNP	L10	Gender	Age	Weight	Height1	Height2	BMI	NYHA	CHD	AF	HBP	DM	COPD	RF	Acute myocardial infarction	Myocardiopathy	Pulmonary arterial hypertension	Valvulopathy	SBP	DBP	HR	Smoking history	Drinking history	Diuretics	Beta Blockers	Calcium Blockers	ACEIARB	Statins	Antidiabetic	LVEF	IVST	LVPWT	LVDd	LVM	BSA	LVMI	RWT	SCORE1	E	PASP	septale	laterale	Ee
	1	1057	218.083	3.02407	2.33862	32.5115	14.7676	1	76	85	1.72	172	28.7317	2	1	0	1	0	0	0	0	0	0	0	182	79	74	1	0	0	0	0	0	0	0	0.54	1.3	1.1	5	233.746	2.01522	115.991	0.44	1	115	86	7	8	15.3333
	1	1848	173.083	3.2667	2.23826	42.9884	13.1561	1	65	84	1.75	175	27.4286	3	1	0	1	0	0	0	0	0	0	0	137	78	87	1	1	0	0	1	0	0	0	0.57	1.2	1.1	5	220.262	2.02073	109.001	0.44	1	59	25	6.6	9	7.5641
	1	1543	496.417	3.18837	2.69585	39.281	22.2804	1	69	71	1.73	173	23.7228	2	1	0	0	1	0	0	0	0	0	0	118	67	57	1	1	0	0	0	0	0	1	0.68	1.4	1.1	4.3	196.058	1.84714	106.141	0.511628	1	45	29	4	9	6.92308
	1	8344	608.917	3.92137	2.78456	91.3455	24.6762	1	64	67.5	1.63	163	25.4055	2	1	0	1	0	0	0	0	0	0	0	174	103	93	1	1	0	0	1	1	0	0	0.53	1.1	1.1	4	145.641	1.74821	83.3084	0.55	1	53	22	5	7	8.83333
	1	320.9	134.75	2.50637	2.12953	17.9137	11.6082	1	73	80	1.7	170	27.6817	3	1	0	1	0	0	0	0	0	0	0	129	78	71	1	1	0	1	1	1	0	0	0.58	1	1	6.2	261.049	1.94365	134.309	0.322581	1	82	29	5	9	11.7143
	1	1380	105.583	3.13988	2.0236	37.1484	10.2754	1	60	64	1.62	162	24.3865	3	1	0	1	0	0	0	0	0	0	0	157	84	82	1	1	0	0	1	0	1	0	0.6	1.6	0.9	4.3	196.058	1.69706	115.528	0.418605	1	106	29	5	6	19.2727
	1	336.2	158.917	2.5266	2.20117	18.3358	12.6062	1	62	100	1.71	171	34.1986	2	1	0	1	1	0	0	0	0	0	0	132	88	64	1	1	0	1	0	0	0	1	0.54	1.1	1	4.4	158.215	2.17945	72.594	0.454545	1	70	26	5	7	11.6667
	1	674.2	85.5833	2.82879	1.93239	25.9654	9.25113	1	56	65	1.7	170	22.4913	2	1	0	1	0	0	0	0	0	0	0	125	72	67	1	1	0	0	0	1	1	0	0.6	1.1	1.1	3.6	124.115	1.75198	70.8428	0.611111	1	106	43	8	9	12.4706
	1	384.1	627.25	2.58444	2.79744	19.5985	25.045	1	58	87	1.74	174	28.7356	3	1	0	1	0	0	0	0	0	0	0	135	78	70	0	0	0	1	0	0	0	0	0.63	1.6	1.1	4.5	235.326	2.05061	114.759	0.488889	1	52	25	7	8	6.93333
	1	1032	218.917	3.01368	2.34028	32.1248	14.7958	1	63	62	1.65	165	22.7732	3	1	0	1	1	0	0	0	0	0	0	134	75	71	0	0	0	0	0	0	0	0	0.64	1.6	1	4.4	215.103	1.68572	127.603	0.454545	1	98	31	3	6	21.7778
	1	735.5	152.25	2.86658	2.18256	27.1201	12.339	1	55	75	1.68	168	26.5731	3	1	0	0	0	0	0	0	0	0	0	147	86	82	0	1	0	0	0	0	0	0	0.7	0.6	0.8	3.8	71.9324	1.87083	38.4495	0.421053	1	90	30	4	10	12.8571
	1	1471	120.583	3.16761	2.08129	38.3536	10.981	1	64	75	1.68	168	26.5731	2	1	0	0	0	0	0	0	0	0	0	112	77	59	0	1	0	0	0	0	0	0	0.65	1.5	0.8	5	220.262	1.87083	117.735	0.32	1	52	25	5	8	8
	1	299.5	167.25	2.4764	2.22337	17.3061	12.9325	1	71	71	1.66	166	25.7657	3	1	0	1	0	0	0	0	0	0	0	141	80	80	0	0	0	1	0	0	0	0	0.62	1.2	1.1	5.4	249.425	1.80939	137.851	0.407407	1	88	30	6.5	6	14.08
	1	3192	104.75	3.50406	2.02015	56.4978	10.2347	1	80	80	1.7	170	27.6817	3	1	0	1	1	0	0	0	0	0	0	132	71	78	1	1	0	0	1	1	0	1	0.64	1.2	1.1	4.4	179.962	1.94365	92.5895	0.5	1	101	25	5	7	16.8333
	1	288.4	81.4167	2.46	1.91071	16.9823	9.02312	1	67	80	1.72	172	27.0416	3	1	0	1	0	0	0	0	0	0	0	133	82	89	0	0	0	1	1	0	0	0	0.68	1.6	1.1	4.9	267.944	1.95505	137.052	0.44898	1	66	25	5	5	13.2
	1	160.2	203.917	2.20466	2.30945	12.657	14.2799	1	68	75	1.8	180	23.1481	2	1	0	1	0	0	0	0	0	0	0	153	94	94	1	1	0	0	0	1	0	1	0.68	1	1.9	4.9	297.543	1.93649	153.651	0.77551	2	58	28	7	7	8.28571
	1	1165	49.75	3.06633	1.69679	34.1321	7.05337	1	76	70	1.75	175	22.8571	3	1	0	1	1	0	0	0	0	0	0	140	71	88	0	0	0	0	0	0	0	0	0.65	1.1	1	4.7	175.827	1.84466	95.3165	0.425532	1	45	26	4	8	7.5
	1	3970	417.25	3.59879	2.6204	63.0079	20.4267	1	68	57.5	1.59	159	22.7444	2	1	0	0	0	0	0	0	0	0	0	142	78	72	1	1	0	0	0	0	0	0	0.71	1.3	0.9	4	145.641	1.59361	91.3907	0.45	1	75	28	8	9	8.82353
	1	3128	660.545	3.49527	2.8199	55.9285	25.7011	1	72	84	1.75	175	27.4286	3	1	0	1	0	0	0	0	0	0	0	123	63	58	1	1	0	0	0	1	0	0	0.56	1.1	1.1	4.8	193.963	2.02073	95.987	0.458333	1	57	35	8	9	6.70588
	1	619.3	574.182	2.7919	2.75905	24.8857	23.9621	1	68	94	1.71	171	32.1466	3	1	0	1	1	0	0	0	0	0	0	129	76	78	0	0	0	1	0	0	0	1	0.52	1	1.1	5.1	200.777	2.11305	95.0173	0.431373	1	86	21	7	6	13.2308
	1	174.6	148.727	2.24204	2.17239	13.2136	12.1954	1	71	80	1.65	165	29.3848	3	1	0	1	0	0	0	0	0	0	0	127	78	64	1	1	1	0	0	0	0	0	0.59	1.3	1.3	5.5	304.335	1.91485	158.934	0.472727	2	102	34	8	8	12.75
	1	813	520.429	2.91009	2.71636	28.5132	22.8129	1	39	80	1.8	180	24.6914	3	1	0	1	0	0	0	0	0	0	0	153	90	62	1	0	0	1	0	0	1	0	0.64	1.3	1.1	3.7	147.305	2	73.6524	0.594595	1	61	22	7	8	8.13333
	1	552.9	49.6364	2.74265	1.6958	23.5138	7.04531	1	72	70	1.7	170	24.2215	3	1	0	1	0	1	0	0	0	0	0	120	71	80	1	1	0	0	1	0	0	0	0.67	1.1	1.1	4.3	162.938	1.81812	89.6191	0.511628	1	56	27	6.6	8	7.67123
	1	952	178.727	2.97864	2.25219	30.8545	13.3689	1	72	73	1.7	170	25.2595	3	1	0	1	0	0	0	0	0	0	0	155	147	68	1	1	0	1	0	0	0	0	0.7	1.1	1.2	4.8	206.369	1.85667	111.15	0.5	1	60	23	5	6	10.9091
	1	707	271.455	2.84942	2.4337	26.5895	16.4759	1	56	80	1.67	167	28.6851	3	1	0	1	1	0	0	0	0	0	0	128	76	92	1	1	0	1	0	0	0	1	0.55	1.3	0.9	5.5	242.011	1.92642	125.627	0.327273	1	47	19	5	11	5.875
	1	2562	135.091	3.40858	2.13063	50.6162	11.6229	1	70	60	1.65	165	22.0386	3	1	0	1	0	0	0	0	0	0	0	108	63	68	0	1	0	1	0	0	0	0	0.6	1.3	1	4.9	213.258	1.65831	128.6	0.408163	1	77	28	6	7	11.8462
	1	432.2	40.5455	2.63568	1.60794	20.7894	6.36753	1	68	78	1.66	166	28.306	3	1	1	1	0	0	0	0	0	0	0	147	86	68	1	1	0	1	0	0	1	0	0.5	1.3	1.1	5	233.746	1.89649	123.252	0.44	1	66	21	5	7	11
	1	359.7	212.81	2.55594	2.32799	18.9658	14.588	1	71	70	1.7	170	24.2215	3	1	0	1	0	0	0	0	0	0	0	112	62	80	1	0	0	0	0	0	0	0	0.62	1.1	1.1	4.5	175.019	1.81812	96.2637	0.488889	1	74	25	6	6	12.3333
	1	253.1	118.048	2.40329	2.07206	15.9091	10.865	1	54	82	1.8	180	25.3086	3	1	0	1	0	0	0	0	0	0	0	177	92	72	1	1	1	1	0	0	1	0	0.6	1.1	1.1	5.4	234.818	2.02485	115.968	0.407407	1	92	31	8.1	9	10.7602
	1	2368	117.818	3.37438	2.07121	48.6621	10.8544	1	73	86	1.67	167	30.8365	3	1	0	0	0	0	0	0	0	0	0	134	72	80	0	0	1	1	0	1	1	0	0.64	1.2	1.1	4.9	213.258	1.99736	106.77	0.44898	1	77	29	4	5	17.1111
	1	256.5	91.4545	2.40909	1.96121	16.0156	9.56319	1	57	65	1.65	165	23.8751	2	1	0	1	0	0	0	0	0	0	0	132	73	80	0	0	0	1	0	0	1	0	0.63	1.1	1.1	4.3	162.938	1.72603	94.4008	0.511628	1	57	26	5	7	9.5
	1	285	29.6364	2.45484	1.47182	16.8819	5.44393	1	78	71	1.74	174	23.4509	3	1	0	1	1	0	0	0	0	0	0	148	53	77	1	1	0	0	0	0	0	0	0.6	1.3	1	4.9	213.258	1.85248	115.121	0.408163	1	46	28	5	8	7.07692
	1	382.9	88.7273	2.58309	1.94806	19.5678	9.41952	1	34	85	1.75	175	27.7551	3	1	0	1	0	0	0	0	0	0	0	132	75	72	1	0	0	1	0	0	1	0	0.61	1.1	1.1	4.7	187.539	2.03272	92.2601	0.468085	1	62	19	8	9	7.29412
	1	570	699.636	2.75587	2.84487	23.8747	26.4506	1	56	65	1.69	169	22.7583	3	1	0	0	0	0	0	0	0	0	0	128	75	72	1	1	1	1	0	0	1	0	0.64	1.1	1.1	4.2	157.063	1.74682	89.9133	0.52381	1	67	30	5	6	12.1818
	1	992.6	79	2.99677	1.89763	31.5056	8.88819	1	77	70	1.65	165	25.7117	2	1	0	1	1	0	1	0	0	0	0	148	79	72	0	0	1	0	1	0	0	1	0.63	1.5	1.2	4	197.587	1.79118	110.311	0.6	1	88	37	5	6	16
	1	164.9	84.1818	2.21722	1.92522	12.8413	9.17507	1	67	75	1.7	170	25.9516	3	1	0	1	1	0	1	0	0	0	0	140	80	67	1	1	0	0	1	0	0	1	0.54	2	1.4	5.3	424.609	1.88193	225.624	0.528302	2	64	58	3	6	14.2222
	1	1360	207.571	3.13354	2.31717	36.8782	14.4073	1	53	70	1.72	172	23.6614	2	1	0	0	1	0	0	0	0	0	0	135	76	85	1	1	0	0	0	0	0	1	0.56	1.4	1.3	4.7	251.366	1.82878	137.45	0.553191	1	61	28	6.4	5.1	10.6087
	1	150.2	36	2.17667	1.5563	12.2556	6	1	65	67	1.7	170	23.1834	2	1	0	1	0	0	0	0	0	0	0	160	82	77	1	1	0	0	0	1	0	0	0.7	1.3	1.4	5.2	293.823	1.77873	165.187	0.538462	2	62	10	4	4.2	15.122
	1	2089	541.381	3.31994	2.7335	45.7056	23.2676	1	68	68	1.65	165	24.977	2	1	0	1	0	0	0	0	0	0	0	170	68	73	1	0	0	0	0	1	0	0	0.58	1.3	1.1	4.2	178.155	1.76541	100.915	0.52381	1	74	24	6	6	12.3333
	1	3003	407.571	3.47756	2.6102	54.7996	20.1884	1	69	75	1.7	170	25.9516	3	1	0	0	0	0	0	0	0	0	0	145	71	66	1	0	0	1	1	0	1	0	0.6	1.3	1.2	5.2	263.45	1.88193	139.989	0.461538	1	67	33	5	6	12.1818
	1	679.4	308.917	2.83213	2.48984	26.0653	17.576	1	62	71	1.6	160	27.7344	3	0	1	0	0	0	0	0	0	0	0	163	93	71	1	1	0	1	0	0	0	1	0.6	1.2	1	3.9	140.095	1.77639	78.865	0.512821	1	61	21	6	6	10.1667
	1	335.9	106.417	2.52621	2.02701	18.3276	10.3158	1	65	70	1.66	166	25.4028	3	0	1	0	1	0	0	0	0	0	0	147	70	64	0	0	0	1	0	0	1	1	0.56	1.2	1.3	4.7	224.762	1.7966	125.104	0.553191	1	71	28	4.9	5.1	14.2
	1	334.9	56	2.52492	1.74819	18.3003	7.48331	1	81	65	1.7	170	22.4913	3	0	1	1	0	0	0	0	0	0	0	129	63	59	1	0	1	1	0	0	1	0	0.52	1.2	1.2	4.6	204.992	1.75198	117.006	0.521739	1	58	33	5	6	10.5455
	1	597.2	442.333	2.77612	2.64575	24.4377	21.0317	1	67	85	1.63	163	31.9922	3	0	1	0	0	0	0	0	0	0	0	132	74	64	0	0	1	1	0	0	1	0	0.5	1.1	1.1	5.1	213.897	1.96179	109.031	0.431373	1	57	26	6	8	8.14286
	1	512.3	147.095	2.70952	2.1676	22.634	12.1283	1	52	68	1.63	163	25.5937	2	0	1	0	1	0	0	0	0	0	0	119	69	74	1	1	1	1	0	0	1	1	0.56	1.2	0.9	3.7	120.79	1.75468	68.8388	0.486486	1	47	28	6	5	8.54545
	1	893.8	108.889	2.95124	2.03698	29.8965	10.435	1	61	64	1.76	176	20.6612	3	0	1	0	0	0	0	0	0	0	0	112	76	61	0	0	0	0	0	0	0	0	0.55	0.9	1.1	4.5	153.272	1.76887	86.6498	0.488889	1	74	28	6	7	11.3846
	1	2175	368.889	3.33746	2.5669	46.6369	19.2065	1	72	82	1.65	165	30.1194	3	0	1	1	1	0	0	0	0	0	0	130	85	80	0	0	0	1	0	0	1	1	0.65	1.7	0.9	5.2	278.441	1.93864	143.627	0.346154	1	42	29	5	8	6.46154
	1	386.4	128.889	2.58704	2.11022	19.6571	11.3529	1	65	80	1.72	172	27.0416	2	0	1	1	0	0	0	0	0	0	0	143	72	59	1	1	0	1	0	1	1	0	0.65	1	1.1	4.8	181.907	1.95505	93.0446	0.458333	1	63	33	7	8	8.4
	1	1710	105.926	3.233	2.025	41.3521	10.292	1	66	63.5	1.55	155	26.4308	3	0	1	1	1	0	0	0	0	0	0	148	78	71	1	1	0	1	1	0	1	1	0.61	1.2	1	4.8	193.963	1.65349	117.306	0.416667	1	88	25	7	7	12.5714
	1	789	44.75	2.89708	1.65079	28.0891	6.68954	1	63	75	1.62	162	28.578	3	0	0	1	1	0	0	0	0	0	0	153	85	92	1	1	1	1	0	1	1	1	0.56	1.3	1	4	155.391	1.83712	84.5842	0.5	1	63	28	6	8	9
	1	606.9	173.762	2.78312	2.23995	24.6353	13.1819	1	70	79	1.7	170	27.3356	3	0	0	1	1	0	0	0	0	0	0	138	67	63	1	1	1	1	0	0	1	1	0.6	1.1	1	4.5	163.981	1.93146	84.8997	0.444444	1	81	35	6	7	12.4615
	1	4780	53.7619	3.67943	1.73047	69.1375	7.33225	1	53	65	1.7	170	22.4913	3	0	0	0	1	0	0	0	0	1	0	115	73	68	1	1	0	1	0	0	1	0	0.64	0.9	1	4.2	127.807	1.75198	72.9499	0.47619	1	78	21	6.9	9	9.81132
	1	517.8	32.5926	2.71416	1.51312	22.7552	5.70899	1	62	75	1.7	170	25.9516	3	0	0	1	1	0	0	0	0	0	0	145	85	68	0	0	0	0	1	0	0	1	0.6	1.1	1.1	4.5	175.019	1.88193	92.9996	0.488889	1	101	28	6	7	15.5385
	1	586.5	104.444	2.76827	2.01889	24.2178	10.2198	1	58	70	1.7	170	24.2215	3	0	0	0	1	0	0	0	0	0	0	137	86	68	1	1	0	1	0	0	1	0	0.65	1.1	1.1	3.6	124.115	1.81812	68.2658	0.611111	1	63	20	6.4	10	7.68293
	1	10593	455.091	4.02502	2.6581	102.922	21.3329	1	69	70	1.7	170	24.2215	3	0	0	1	0	0	0	0	0	0	0	147	86	68	0	1	0	1	1	0	1	1	0.67	1.2	1	4.6	181.224	1.81812	99.6766	0.434783	1	70	32	5.2	7.5	11.0236
	1	8466	452.963	3.92768	2.65606	92.0109	21.2829	1	49	66	1.65	165	24.2424	3	0	0	1	0	0	0	0	0	1	0	115	73	68	1	1	0	0	0	0	1	1	0.57	1.1	1.1	4.7	187.539	1.73925	107.827	0.468085	1	41	27	7	5	6.83333
	1	9389	105.926	3.97262	2.025	96.8969	10.292	1	67	67	1.6	160	26.1719	2	0	0	1	1	0	0	0	0	1	0	125	60	70	0	0	0	1	0	0	1	1	0.6	1	1	4.7	164.454	1.72562	95.3012	0.425532	1	60	27	3	9	10
	1	2016	326.417	3.30449	2.51377	44.8999	18.067	0	72	64	1.58	158	25.6369	2	1	0	1	1	0	0	0	0	0	0	116	68	68	0	0	0	0	1	0	0	1	0.6	1.3	1	5	220.262	1.67597	131.423	0.4	1	65	29	6.4	7	9.70149
	1	1406	41.4167	3.14799	1.61718	37.4967	6.43558	0	81	33	1.55	155	13.7357	3	1	0	0	0	1	0	0	0	0	0	129	59	62	1	1	0	1	0	0	0	0	0.57	1.1	0.8	4.4	137.766	1.19199	115.577	0.363636	1	67	33	6	6	11.1667
	1	501.2	142.25	2.70001	2.15305	22.3875	11.9269	0	76	62	1.56	156	25.4767	3	1	0	1	0	0	0	0	0	0	0	129	74	90	0	0	0	0	0	1	0	0	0.64	1.2	1.1	4.5	186.391	1.63911	113.715	0.488889	1	73	30	4	6	14.6
	1	188.4	296.909	2.27508	2.47262	13.7259	17.2311	0	71	70	1.58	158	28.0404	3	1	0	1	0	0	0	0	0	0	0	174	73	70	0	0	0	0	1	0	0	0	0.75	1.5	1.1	4.4	215.103	1.75278	122.721	0.5	2	52	21	7	6	8
	1	253.9	232.364	2.40466	2.36617	15.9342	15.2435	0	68	54	1.5	150	24	3	1	0	1	1	0	0	0	0	0	0	140	74	72	0	0	0	0	0	1	0	1	0.55	1.2	1	3.5	119.009	1.5	79.3391	0.571429	1	59	27	5	6	10.7273
	1	1100	178.917	3.04139	2.25265	33.1662	13.376	0	67	73	1.55	155	30.385	3	1	0	1	0	0	0	0	0	0	0	118	77	80	0	0	0	0	1	0	0	0	0.7	1.2	1.1	4.5	186.391	1.77287	105.136	0.488889	1	81	25	4.3	6.5	15
	1	244.6	170.429	2.38846	2.23154	15.6397	13.0548	0	66	65	1.5	150	28.8889	3	1	0	1	1	0	0	0	0	0	0	131	80	80	0	0	0	0	0	0	0	0	0.66	0.9	0.8	3.8	93.3705	1.6457	56.736	0.421053	1	117	25	5	9	16.7143
	1	247.3	459.75	2.39322	2.66252	15.7258	21.4418	0	70	65	1.5	150	28.8889	3	1	0	1	1	0	0	0	0	0	0	123	90	62	0	0	0	0	0	0	0	0	0.65	1.1	1	4.6	169.851	1.6457	103.209	0.434783	1	53	27	5	8	8.15385
	1	1090	440.583	3.03743	2.64403	33.0151	20.9901	0	67	65	1.65	165	23.8751	2	1	0	1	1	0	0	0	0	0	0	151	76	80	0	0	0	0	1	0	0	1	0.64	1.3	1	4.4	179.962	1.72603	104.264	0.454545	1	59	29	3	7	11.8
	1	3704	113.273	3.56867	2.05413	60.8605	10.643	0	70	65	1.61	161	25.0762	3	1	0	1	1	0	0	0	0	0	0	133	85	81	0	0	1	0	0	0	0	1	0.5	1	1.1	4.7	175.827	1.70498	103.126	0.468085	1	56	17	3.4	7.2	10.566
	1	256.8	28.7273	2.4096	1.45829	16.025	5.35978	0	64	58	1.55	155	24.1415	3	1	0	1	1	0	0	0	0	0	0	164	89	70	0	0	0	0	0	0	0	0	0.65	1.3	0.9	3.9	140.095	1.58026	88.653	0.461538	1	70	21	5	5	14
	1	229.8	133.273	2.36135	2.12474	15.1592	11.5444	0	58	47	1.57	157	19.0677	3	1	0	0	1	0	0	0	0	0	0	132	65	100	0	0	0	0	0	0	1	1	0.62	1	0.9	3.8	109.027	1.43169	76.153	0.473684	1	55	28	7	7	7.85714
	1	1146	289.636	3.05918	2.46185	33.8526	17.0187	0	60	45	1.2	120	31.25	3	1	0	0	0	0	0	0	0	0	0	125	80	80	0	0	0	0	0	0	0	0	0.68	1	1	4	127.064	1.22474	103.747	0.5	1	82	30	6	6	13.6667
	1	2342	23.2727	3.36959	1.36685	48.3942	4.82418	0	66	60	1.6	160	23.4375	3	1	0	1	0	0	0	0	0	0	0	121	72	80	0	0	0	0	1	1	1	0	0.63	1.2	1	4.3	162.938	1.63299	99.7788	0.465116	1	49	23	6	6	8.16667
	1	759.3	63.2727	2.88041	1.80122	27.5554	7.95442	0	69	61	1.6	160	23.8281	3	1	0	0	0	0	0	0	0	0	0	139	69	80	0	0	0	0	0	0	0	0	0.58	1.1	1	3.6	115.863	1.64655	70.3672	0.555556	1	89	28	5	7	14.8333
	1	349.2	185.667	2.54307	2.26873	18.6869	13.626	0	67	50	1.55	155	20.8117	2	1	0	1	0	0	0	0	0	0	0	124	78	64	0	0	0	1	0	0	0	0	0.64	1	1	3.9	122.122	1.46723	83.2327	0.512821	1	68	29	6	9	9.06667
	1	447.9	335.667	2.65118	2.52591	21.1636	18.3212	0	67	70	1.6	160	27.3438	3	1	0	1	0	0	0	0	0	0	0	141	80	80	0	0	0	0	0	1	0	0	0.58	1.2	1	4.3	162.938	1.76383	92.3773	0.465116	1	54	26	7	9	6.75
	1	6621	194.714	3.82092	2.2894	81.3695	13.954	0	72	67	1.5	150	29.7778	3	1	0	0	0	0	0	0	0	0	0	104	63	53	0	0	0	0	0	0	0	0	0.57	1.1	1	4.5	163.981	1.67083	98.1434	0.444444	1	79	29	6	6	13.1667
	1	288	593.286	2.45939	2.77326	16.9706	24.3575	0	76	57	1.55	155	23.7253	3	1	0	1	0	0	0	0	0	0	0	138	66	76	0	0	0	0	0	0	0	0	0.65	1	1.1	4.1	141.547	1.56658	90.354	0.536585	1	94	32	5.3	6.4	16.0684
	1	401.3	159.952	2.60347	2.20399	20.0325	12.6472	0	60	60	1.55	155	24.974	3	1	0	1	0	0	0	0	0	0	0	166	108	66	0	0	0	0	0	0	0	0	0.6	1	1.2	4	145.641	1.60728	90.6135	0.6	1	65	24	6	6	10.8333
	1	213.2	159.75	2.32879	2.20344	14.6014	12.6392	0	66	58	1.63	163	21.83	3	1	0	1	1	0	0	0	0	0	0	144	78	74	0	0	0	0	1	0	0	1	0.63	1.3	1.1	4.5	198.103	1.62053	122.246	0.488889	2	55	20	6	7	8.46154
	1	200.1	301.381	2.30125	2.47912	14.1457	17.3603	0	75	55	1.56	156	22.6003	3	1	0	0	0	0	0	0	0	0	0	118	68	74	0	0	0	0	0	0	0	0	0.63	1.3	1.1	4.4	191.334	1.5438	123.937	0.5	2	69	35	3.8	5.1	15.5056
	1	243.4	138.524	2.38632	2.14152	15.6013	11.7696	0	74	60	1.58	158	24.0346	3	1	0	1	0	0	0	0	0	0	0	132	73	80	0	0	0	0	0	0	0	0	0.68	1	1	4.7	164.454	1.62275	101.343	0.425532	1	58	32	5	7	9.66667
	1	830.3	68.0476	2.91924	1.83281	28.8149	8.2491	0	69	55	1.57	157	22.3133	3	1	0	0	0	0	0	0	0	0	0	145	75	65	0	0	0	0	0	0	0	0	0.63	0.8	0.9	4.2	109.834	1.54875	70.9181	0.428571	1	68	26	5	10	9.06667
	1	487	277.095	2.68753	2.44263	22.0681	16.6462	0	69	57	1.6	160	22.2656	3	1	0	0	1	0	0	0	0	0	0	119	61	64	0	0	0	0	0	0	0	1	0.65	1.1	1	3.9	130.959	1.59164	82.2788	0.512821	1	67	23	5	8	10.3077
	1	453.9	304.238	2.65696	2.48321	21.3049	17.4424	0	77	70	1.6	160	27.3438	3	1	0	1	1	0	0	0	0	0	0	179	76	79	0	0	0	0	1	0	0	1	0.66	1	1	5.1	188.016	1.76383	106.595	0.392157	1	120	29	5	6	21.8182
	1	595.3	95.6667	2.77474	1.98076	24.3988	9.78093	0	66	65	1.56	156	26.7094	3	1	0	1	1	0	0	0	0	0	0	147	86	68	0	0	0	1	0	1	0	1	0.65	1.1	1.1	4	145.641	1.67829	86.7792	0.55	1	88	21	5	13	9.77778
	1	300.6	367.571	2.47799	2.56534	17.3378	19.1722	0	57	67	1.58	158	26.8386	3	1	0	1	1	0	0	0	0	0	0	145	85	68	0	0	0	0	0	0	1	1	0.55	1	1	4.6	158.813	1.7148	92.6129	0.434783	1	50	22	4.3	6.2	9.52381
	1	364.5	142.333	2.5617	2.15331	19.0919	11.9304	0	64	59	1.56	156	24.2439	2	1	0	1	0	0	0	0	0	0	0	160	93	76	0	0	0	1	0	0	0	0	0.63	0.8	0.9	44	8536.91	1.59896	5339.05	0.0409091	1	86	30	6	9	11.4667
	1	456.8	199	2.65973	2.29885	21.3729	14.1067	0	66	65	1.62	162	24.7676	3	1	0	0	0	0	0	0	0	0	0	120	60	79	0	0	0	0	0	0	0	0	0.65	1.1	1	4.1	141.547	1.71026	82.7631	0.487805	1	85	25	4.9	7	14.2857
	1	10023	169.952	4.001	2.23033	100.115	13.0366	0	71	65	1.58	158	26.0375	3	1	0	1	0	0	0	0	0	0	0	153	83	68	0	0	1	0	0	0	0	0	0.64	1.1	1.1	4	145.641	1.68902	86.2282	0.55	1	57	24	4.2	6.6	10.5556
	1	2026	194.714	3.30664	2.2894	45.0111	13.954	0	54	60	1.6	160	23.4375	3	1	0	0	0	0	0	0	0	0	0	111	73	75	0	0	0	0	0	0	0	0	0.75	1.1	1.1	4.2	157.063	1.63299	96.1808	0.52381	1	55	18	6	9	7.33333
	1	1215	87.5714	3.08458	1.94236	34.8569	9.35796	0	73	52	1.65	165	19.1001	3	1	0	1	0	0	0	0	0	0	0	134	69	66	0	0	0	0	0	0	0	0	0.62	1.2	1	4.8	193.963	1.5438	125.64	0.416667	1	49	29	4	5.1	10.7692
	1	284.5	322.364	2.45408	2.50835	16.8671	17.9545	0	75	73	1.58	158	29.2421	2	0	1	1	0	0	0	0	0	0	0	154	87	61	0	0	0	0	1	0	0	0	0.62	1.2	1.1	4.1	161.362	1.78994	90.1491	0.536585	1	89	37	8	10	9.88889
	1	1024	274.714	3.0103	2.43888	32	16.5745	0	67	70	1.67	167	25.0995	3	0	1	0	0	0	0	0	0	0	0	125	78	61	0	0	0	1	0	0	1	0	0.68	1.1	1	4.4	158.215	1.80201	87.7994	0.454545	1	82	32	8	7.5	10.5806
	1	466.3	173.762	2.66867	2.23995	21.594	13.1819	0	85	65	1.65	165	23.8751	3	0	1	1	0	0	0	0	0	0	0	159	81	80	0	0	1	1	0	0	1	0	0.55	1.2	1	4.7	187.539	1.72603	108.653	0.425532	1	94	28	6	7	14.4615
	1	226.8	307.571	2.35564	2.48795	15.0599	17.5377	0	69	65	1.6	160	25.3906	2	0	1	1	0	0	0	0	0	0	0	146	85	69	0	0	1	1	1	0	1	0	0.7	0.9	1	4.5	142.888	1.69967	84.0678	0.444444	1	59	27	5	8	9.07692
	1	870.2	217.095	2.93962	2.33665	29.4992	14.7342	0	71	51	1.55	155	21.2279	3	0	1	1	0	0	0	0	0	0	0	153	70	70	0	0	1	1	1	1	1	0	0.55	1.2	1	3.7	129.332	1.48183	87.2783	0.540541	1	80	28	4	7	14.5455
	1	848.2	1039.95	2.9285	3.01701	29.1239	32.2483	0	64	75	1.57	157	30.4272	3	0	1	1	0	0	0	0	0	0	0	153	90	62	0	0	0	1	0	0	1	0	0.66	0.8	1	4.7	142.707	1.80854	78.9072	0.425532	1	76	29	4	8	12.6667
	1	742.9	869.476	2.87093	2.93926	27.2562	29.4869	0	58	70	1.65	165	25.7117	3	0	1	1	0	0	0	0	0	0	0	140	65	62	0	0	1	1	0	0	1	0	0.68	1.1	1.1	4.9	200.498	1.79118	111.936	0.44898	1	87	32	5.8	9	11.7568
	1	2075	73.7619	3.31702	1.86783	45.5522	8.58848	0	72	58	1.57	157	23.5304	3	0	1	0	1	0	0	0	0	0	0	135	67	70	0	0	1	1	1	1	1	1	0.65	1	0.9	3.5	95.938	1.59042	60.3224	0.514286	1	112	34	5	8	17.2308
	1	397.6	26.619	2.59945	1.42519	19.9399	5.15937	0	90	55	1.6	160	21.4844	3	0	1	1	1	0	1	0	0	0	0	156	67	80	0	0	1	0	0	0	1	1	0.83	1.2	1.2	3.8	153.235	1.56347	98.0097	0.631579	1	125	46	7	7	17.8571
	1	368.7	119.476	2.56667	2.07728	19.2016	10.9305	0	74	45	1.62	162	17.1468	3	0	1	0	1	0	0	0	0	0	0	134	60	70	0	0	1	1	0	1	1	0	0.65	0.7	0.9	3.5	75.2936	1.42302	52.911	0.514286	1	84	28	6	11	9.88235
	1	300.1	65.9259	2.47727	1.81906	17.3234	8.11948	0	69	59	1.6	160	23.0469	3	0	0	0	0	0	0	0	0	0	0	131	74	56	0	0	0	0	0	0	0	0	0.68	1.2	1	4.3	162.938	1.61933	100.621	0.465116	1	66	24	3	5	16.5
	1	316.5	215.185	2.50037	2.33281	17.7904	14.6692	0	63	60	1.6	160	23.4375	3	0	0	0	1	0	0	0	0	0	0	187	83	54	0	0	1	0	1	1	1	1	0.68	1.4	0.9	4.2	167.447	1.63299	102.54	0.428571	1	80	32	6.6	7.4	11.4286
	1	819	241.111	2.91328	2.38222	28.6182	15.5278	0	66	52	1.56	156	21.3675	3	0	0	1	1	0	0	0	0	0	0	120	78	80	0	0	0	0	0	0	0	1	0.67	1.2	0.9	4.1	141.547	1.50111	94.2946	0.439024	1	75	25	7.6	9	9.03614
	1	3638	235.185	3.56086	2.37141	60.3158	15.3357	0	55	56	1.57	157	22.719	2	0	0	1	1	0	0	0	0	0	0	147	86	59	0	0	0	0	1	0	1	0	0.62	1.1	0.9	4.9	176.036	1.56276	112.644	0.367347	1	45	26	4	7	8.18182
	1	2850	37.7778	3.45484	1.57724	53.3854	6.14636	0	70	69	1.62	162	26.2917	2	0	0	1	1	0	0	0	0	0	0	132	65	66	0	0	0	0	0	0	0	0	0.6	1	1	4	127.064	1.7621	72.1094	0.5	1	94	39	5.8	11.6	10.8046
	1	403.2	44.8148	2.60552	1.65142	20.0798	6.69439	0	69	71	1.57	157	28.8044	3	0	0	0	0	0	0	0	0	1	0	147	86	68	0	0	1	0	0	0	0	0	0.64	1.4	0.9	5.2	234.614	1.75966	133.33	0.346154	1	78	31	4	10	11.1429
	1	204.8	143.762	2.31133	2.15764	14.3108	11.9901	0	70	63	1.55	155	26.2227	3	0	1	1	1	0	0	0	0	0	0	143	68	79	0	0	1	1	0	0	1	1	0.55	1.1	1	5	194.382	1.64697	118.024	0.4	1	85	19	6	9	11.3333
	1	198.8	65.0909	2.29842	1.81352	14.0996	8.06789	0	71	70	1.56	156	28.764	3	1	0	1	1	0	0	0	0	0	0	150	68	98	0	0	0	0	1	0	0	1	0.55	1.4	0.9	4.6	192.936	1.74165	110.778	0.391304	1	81	25	3	6	18
	1	152.5	27.8182	2.18327	1.44433	12.3491	5.27429	0	67	57	1.62	162	21.7193	3	1	0	1	0	0	0	0	0	0	0	153	95	75	0	0	0	0	0	0	0	0	0.62	1.2	1	4.2	157.063	1.60156	98.0684	0.47619	1	65	28	2.2	4.2	20.3125
	0	502.5	455.64	2.70114	2.65862	22.4165	21.3457	1	51	70	1.55	155	29.1363	1	1	1	0	0	0	0	0	0	0	0	138	99	76	0	0	0	1	0	0	0	0	0.7	0.8	0.9	4.1	105.591	1.73606	60.8223	0.439024	1	139.2	20	9.2	14	12
	0	753.8	147.91	2.87726	2.17	27.4554	12.1618	1	70	65	1.52	152	28.1337	1	1	1	0	0	0	0	0	0	0	0	118	66	62	0	0	0	0	0	0	0	0	0.73	1.4	1	3.9	159.286	1.65664	96.1501	0.512821	1	170.4	32	8	16	14.2
	0	139.7	160.18	2.1452	2.20461	11.8195	12.6562	1	62	67	1.6	160	26.1719	1	1	0	1	0	0	0	0	0	0	0	132	80	82	0	0	0	0	0	0	0	1	0.57	1	1	4.9	176.036	1.72562	102.013	0.408163	0	203.55	22	12.1	17.4	13.8
	0	865.2	482.91	2.93712	2.68387	29.4143	21.9752	1	72	64	1.58	158	25.6369	2	1	1	1	0	0	0	0	0	0	0	116	68	68	0	0	0	0	1	0	0	1	0.6	1.3	1	5	220.262	1.67597	131.423	0.4	1	145.77	21	10	12.6	12.9
	0	264.3	111.09	2.4221	2.04567	16.2573	10.5399	1	81	33	1.55	155	13.7357	3	1	0	0	1	0	0	0	0	0	0	129	59	62	1	1	0	1	0	0	0	0	0.57	1.1	0.8	4.4	137.766	1.19199	115.577	0.363636	1	122.85	33	8.4	15	10.5
	0	411.2	247	2.61405	2.3927	20.2781	15.7162	0	67	76	1.7	170	26.2976	2	1	1	1	0	0	0	0	0	0	0	160	64	73	0	0	0	1	0	1	1	1	0.59	0.9	1	4.9	164.323	1.89444	86.74	0.408163	0	174.9	39	13	20	10.6
	0	135.8	160.18	2.1329	2.20461	11.6533	12.6562	0	56	68	1.68	168	24.093	2	1	0	0	0	0	0	0	0	0	0	123	76	73	1	1	0	0	0	0	0	0	0.55	1.1	0.8	4.7	153.416	1.78139	86.1217	0.340426	0	160	21	12.6	19.4	10
	0	835.8	145.64	2.9221	2.16328	28.9102	12.0681	0	61	77	1.68	168	27.2817	1	1	1	0	0	0	0	0	0	0	0	157	102	90	0	1	0	0	0	0	0	0	0.63	1.3	1	4.5	186.391	1.89561	98.328	0.444444	1	156.8	34	8.9	15.6	12.8
	0	447.1	144.27	2.6504	2.15918	21.1447	12.0112	0	81	68	1.63	163	25.5937	2	1	1	1	1	0	0	0	0	0	0	233	95	81	0	0	1	0	1	1	1	1	0.62	1.3	1.4	4.6	243.279	1.75468	138.646	0.608696	2	45.54	29	7.5	12.3	4.6
	0	143.8	192.91	2.15776	2.28535	11.9917	13.8892	0	68	68	1.65	165	24.977	2	1	1	0	0	0	0	0	0	0	0	170	68	73	1	0	0	0	0	1	0	0	0.58	1.3	1.1	4.2	178.155	1.76541	100.915	0.52381	1	63	24	7	14	6
	0	290.4	249.27	2.463	2.39667	17.0411	15.7883	0	68	75	1.73	173	25.0593	2	1	0	1	0	0	0	0	0	0	0	129	70	72	1	1	0	0	0	0	0	1	0.58	1	1	5.1	188.016	1.89846	99.036	0.392157	1	135.355	23	8.1	17.2	10.7
	0	3450	432	3.53782	2.63548	58.7367	20.7846	0	53	70	1.7	170	24.2215	2	1	0	1	1	0	0	0	0	0	0	140	84	83	1	1	0	0	1	0	0	0	0.5	0.8	0.5	4.8	97.4356	1.81812	53.5915	0.208333	0	186.34	32	9.4	14.8	15.4
	0	119.105	113.917	2.07593	2.05659	10.9135	10.6732	0	63	65	1.41	141	32.6945	1	0	0	0	0	0	0	0	0	0	0	131	72	60	0	0	0	0	0	0	0	0	0.65	0.9	0.6	4.6	108.465	1.59557	67.9788	0.26087	0	67	8	12.1	15.5	4.85507
	0	95.5739	133.083	1.98034	2.12412	9.77619	11.5362	0	68	62	1.58	158	24.8358	1	0	0	0	0	0	0	0	0	0	0	140	76	76	0	0	0	0	0	0	0	0	0.67	1	0.9	4.2	127.807	1.64958	77.4785	0.428571	1	79	7	10	15.6	6.17188
	0	26.9942	140.583	1.43127	2.14793	5.19559	11.8568	0	68	65	1.57	157	26.3702	1	0	0	1	0	0	0	0	0	0	0	137	91	75	0	0	0	0	1	0	0	0	0.65	1.2	1.1	4.8	206.369	1.68366	122.572	0.458333	2	67	8	10	16.2	5.1145
	0	76.8482	92.25	1.88563	1.96497	8.76631	9.60469	0	63	47	1.62	162	17.9089	1	0	0	0	0	0	0	0	0	0	0	120	80	65	0	0	0	0	0	0	0	0	0.63	0.75	0.75	4.4	100.602	1.4543	69.1755	0.340909	0	69	7.2	12.9	14.3	5.07353
	0	26.9942	141.417	1.43127	2.1505	5.19559	11.8919	0	69	52	1.45	145	24.7325	1	0	0	0	0	0	0	0	0	0	0	120	80	65	0	0	0	0	0	0	0	0	0.6	1.1	0.9	3.9	122.122	1.44722	84.3838	0.461538	1	65	8.2	14	16	4.33333
	0	171.693	47.25	2.23475	1.6744	13.1032	6.87386	0	61	69	1.52	152	29.865	1	0	0	0	0	0	0	0	0	0	0	120	80	65	0	0	0	0	0	0	0	0	0.6	1	0.9	3.9	113.58	1.70685	66.5435	0.461538	1	70	6.9	12.1	16.9	4.82759
	0	63.4728	128.083	1.80259	2.10749	7.96698	11.3174	0	61	75	1.65	165	27.5482	1	0	0	0	0	0	0	0	0	0	0	140	90	65	0	0	0	0	0	0	0	0	0.64	0.9	0.9	4.5	132.823	1.85405	71.6395	0.4	0	81	8.1	13	18	5.22581
	0	53.7451	68.0833	1.73034	1.83304	7.33111	8.25126	0	66	67	1.57	157	27.1816	1	0	0	1	0	0	0	0	0	0	0	158	104	75	0	0	1	0	0	1	0	0	0.62	1.1	1.1	2.9	90.674	1.70937	53.0453	0.758621	1	69	7.4	13.5	18.9	4.25926
	0	91.4397	133.917	1.96113	2.12683	9.56241	11.5722	0	60	80	1.65	165	29.3848	1	0	0	1	0	0	0	0	0	0	0	127	82	12	0	0	0	0	1	0	0	0	0.55	1	0.8	4.8	147.784	1.91485	77.1777	0.333333	0	60	9.2	12.2	17.4	4.05405
	0	62.2568	69.75	1.79419	1.84354	7.8903	8.35165	0	62	75	1.6	160	29.2969	1	0	0	0	0	0	0	0	0	0	0	130	70	75	0	0	0	0	0	0	0	0	0.55	1.1	0.9	4.8	170.195	1.82574	93.2196	0.375	0	69	8.3	11.6	15.9	5.01818
	0	23.3463	74.75	1.36822	1.87361	4.8318	8.64581	0	72	70	1.52	152	30.2978	1	0	0	1	1	0	0	0	0	0	0	165	92	77	0	0	0	0	1	0	0	1	0.75	1.5	1.1	3.4	147.611	1.71917	85.8617	0.647059	1	75	7	14.5	19.7	4.38596
	0	98.0545	132.25	1.99147	2.1214	9.90225	11.5	0	61	68	1.62	162	25.9107	1	0	0	1	0	0	0	0	0	0	0	150	78	77	0	0	0	0	1	0	0	0	0.62	1	0.9	5.1	175.61	1.74929	100.39	0.352941	1	75	9.2	13.3	20	4.5045
	0	6.32296	76	0.80092	1.88081	2.51455	8.7178	0	76	60	1.5	150	26.6667	1	0	0	0	0	0	0	0	0	0	0	160	80	90	0	0	0	0	0	0	0	0	0.65	1	1	4.5	153.272	1.58114	96.9377	0.444444	1	81	10	15.2	20.5	4.53782
	0	62.2568	132.364	1.79419	2.12177	7.8903	11.5049	0	65	75	1.65	165	27.5482	1	0	0	0	0	0	0	0	0	0	0	132	74	62	0	0	0	0	0	0	0	0	0.68	1	1.1	4.7	175.827	1.85405	94.8339	0.468085	1	66	11.5	11.1	17	4.69751
	0	4.62062	112.364	0.6647	2.05063	2.14956	10.6002	0	65	64	1.55	155	26.6389	1	0	0	0	0	0	0	0	0	0	0	120	80	65	0	0	0	0	0	0	0	0	0.64	0.7	0.8	4	85.776	1.65999	51.6727	0.4	0	72	10.3	13	16.4	4.89796
	0	71.9844	124.182	1.85724	2.09406	8.48436	11.1437	0	65	71	1.55	155	29.5525	1	0	0	0	0	0	0	0	0	0	0	135	85	70	1	0	0	0	0	0	0	0	0.64	1	0.9	4.4	137.766	1.74841	78.7949	0.409091	0	72	9.6	11	17.1	5.12456
	0	97.561	101.455	1.98928	2.00627	9.8773	10.0725	0	73	53	1.63	163	19.9481	1	0	0	0	0	0	0	0	0	0	0	168	74	0	0	0	0	0	0	0	0	0	0.62	0.9	0.9	4.2	118.671	1.5491	76.6061	0.428571	1	89	7.5	10	19.4	6.05442
	0	175.61	56	2.24455	1.74819	13.2518	7.48331	0	67	85	1.58	158	34.049	1	0	0	1	0	0	0	0	0	0	0	126	70	70	0	0	0	0	0	1	0	0	0.6	0.9	0.9	4.2	118.671	1.93146	61.4408	0.428571	1	62	9.3	11.9	18.5	4.07895
	0	13.9373	49.6364	1.14418	1.6958	3.73327	7.04531	0	73	80	1.7	170	27.6817	1	0	0	0	1	0	0	0	0	0	0	135	80	90	1	0	0	0	0	0	1	1	0.89	1	1	4.3	142.489	1.94365	73.3101	0.465116	1	66	9.6	12.1	16.1	4.68085
	0	118.467	56.9091	2.0736	1.75518	10.8843	7.54381	0	63	67	1.63	163	25.2174	1	0	0	1	1	0	0	0	0	0	0	150	87	83	0	0	0	0	1	0	0	1	0.66	1.1	1	4.1	141.547	1.74173	81.268	0.487805	1	62	9.5	13.4	17.3	4.03909
	0	195.122	76.9091	2.29031	1.88598	13.9686	8.76978	0	70	63	1.65	165	23.1405	1	0	0	0	0	0	0	0	0	0	0	158	92	75	0	0	0	0	0	0	0	0	0.66	1.2	1	4.6	181.224	1.69926	106.648	0.434783	1	68	11	15	17.4	4.19753
	0	34.8432	120.545	1.54212	2.08115	5.90281	10.9793	0	65	72.2	1.53	153	30.8428	1	0	0	0	0	0	0	0	0	0	0	134	90	78	0	0	0	0	0	0	0	0	0.66	1.1	1	4.3	152.554	1.75171	87.0884	0.465116	1	70	11.4	13.9	18.2	4.36137
	0	102.207	43.2727	2.00948	1.63621	10.1097	6.5782	0	65	60	1.6	160	23.4375	1	0	0	1	0	0	0	0	0	0	0	130	60	75	0	0	0	0	0	0	0	0	0.67	1	1.1	5	194.382	1.63299	119.034	0.44	1	72	10.3	12.9	14.6	5.23636
	0	41.8118	46	1.6213	1.66276	6.46621	6.78233	0	66	44	1.55	155	18.3143	1	0	0	0	1	0	0	0	0	0	0	135	79	66	0	0	0	0	0	0	0	0	0.65	1	1	3.9	122.122	1.37639	88.7264	0.512821	1	77	9.6	15.6	17.3	4.68085
	0	185.116	33.2857	2.26744	1.52226	13.6057	5.76938	0	68	67.5	1.6	160	26.3672	1	0	0	0	0	0	0	0	0	0	0	129	69	85	0	0	0	0	0	0	0	0	0.65	1.1	1.1	4.5	175.019	1.73205	101.047	0.488889	1	78	7.1	15	20	4.45714
	0	30.1974	142.333	1.47997	2.15331	5.49522	11.9304	0	72	75	1.6	160	29.2969	1	0	0	0	0	0	0	0	0	0	0	129	68	83	0	0	0	0	0	0	0	0	0.64	1.4	1	4.7	212.001	1.82574	116.118	0.425532	1	79	8.4	14.6	19.5	4.63343
	0	164.925	76.619	2.21729	1.88434	12.8423	8.75323	0	79	69	1.6	160	26.9531	1	0	0	0	0	0	0	0	0	0	0	145	77	19	0	0	0	0	0	0	0	0	0.65	1	1	4.4	147.831	1.75119	84.4173	0.454545	1	90	8	10.2	14.2	7.37705
	0	18.583	65.1905	1.26912	1.81418	4.31081	8.07406	0	61	70	1.5	150	31.1111	1	0	0	0	0	0	0	0	0	0	0	122	80	80	0	0	0	0	0	0	0	0	0.64	1.1	1	4	136.2	1.70783	79.7507	0.5	1	97	9.2	13	16.3	6.62116
	0	47.8599	179.75	1.67997	2.25467	6.91809	13.4071	1	56	65	1.73	173	21.7181	1	0	0	0	0	0	0	0	0	0	0	131	75	70	0	1	0	0	0	0	0	0	0.72	1	1.1	4.6	169.851	1.76737	96.1037	0.478261	1	82	8.9	13.3	17.2	5.37705
	0	102.015	178.917	2.00866	2.25265	10.1002	13.376	1	68	75	1.7	170	25.9516	1	0	0	0	0	0	0	0	0	0	0	150	60	75	0	0	0	0	0	0	0	0	0.69	1	0.9	4.4	137.766	1.88193	73.2046	0.409091	0	67	8.3	12.3	16.8	4.60481
	0	115.88	103.917	2.06401	2.01669	10.7648	10.194	1	70	83	1.75	175	27.102	1	0	0	0	0	0	0	0	0	0	0	130	86	79	1	1	0	0	0	0	1	0	0.66	1.1	1.1	4.5	175.019	2.00866	87.132	0.488889	1	69	7.9	9.7	11.9	6.38889
	0	99.9514	114.75	1.99979	2.05975	9.99757	10.7121	1	67	79	1.7	170	27.3356	1	0	0	0	0	0	0	0	0	0	0	120	80	65	1	0	0	0	0	0	0	0	0.7	1.1	0.9	4.3	142.489	1.93146	73.7727	0.418605	0	95	7.7	11.2	14.7	7.33591
	0	109.679	70.5833	2.04012	1.8487	10.4728	8.40139	1	66	55	1.62	162	20.9572	1	0	0	1	1	0	0	0	0	0	0	120	90	88	0	0	0	0	0	1	0	1	0.65	1	0.9	4.6	148.104	1.57321	94.1414	0.391304	0	81	8.9	15.6	20.1	4.53782
	0	130.35	144.75	2.11511	2.16062	11.4171	12.0312	1	75	80	1.72	172	27.0416	1	0	0	0	0	0	0	0	0	0	0	139	78	78	0	0	0	0	0	0	0	0	0.66	1.2	1.2	4.9	226.378	1.95505	115.791	0.489796	1	79	7.2	14	19.4	4.73054
	0	107.082	53.9167	2.02972	1.73172	10.348	7.3428	1	68	67	1.6	160	26.1719	1	0	0	1	0	0	0	0	0	0	0	129	69	85	0	0	0	0	1	0	0	0	0.63	1	1	4.2	137.248	1.72562	79.5351	0.47619	1	84	7	13.2	19.2	5.18519
	0	90.9533	138.917	1.95882	2.14275	9.53694	11.7863	1	60	77	1.77	177	24.5779	1	0	0	0	0	0	0	0	0	0	0	154	94	76	1	1	0	0	0	0	0	0	0.55	1	1	5	181.976	1.94572	93.5262	0.4	0	72	11	12.6	18.5	4.63023
	0	54.9611	211.417	1.74006	2.32514	7.41357	14.5402	1	69	55	1.75	175	17.9592	1	0	0	0	0	0	0	0	0	0	0	132	82	78	1	0	0	0	0	0	0	0	0.62	1	1	4.6	158.813	1.63512	97.1264	0.434783	1	66	9.6	12.4	17.3	4.44444
	0	129.134	164.75	2.11104	2.21683	11.3637	12.8355	1	68	74	1.6	160	28.9062	1	0	0	0	0	0	0	0	0	0	0	132	80	72	1	1	0	0	0	0	0	0	0.63	1.2	1	4	145.641	1.81353	80.308	0.5	1	72	9.2	13.4	19.2	4.41718
	0	23.3463	26.9091	1.36822	1.4299	4.8318	5.1874	1	74	74	1.7	170	25.6055	1	0	0	0	0	0	0	0	0	0	0	132	80	72	0	0	0	0	0	0	0	0	0.72	1.1	0.8	3.7	104.569	1.86934	55.939	0.432432	1	95	8.9	11.5	14.2	7.393
	0	142.607	88.7273	2.15414	1.94806	11.9418	9.41952	1	64	74	1.7	170	25.6055	1	0	0	0	1	0	0	0	0	0	0	135	80	72	1	1	0	0	0	0	0	1	0.7	1.2	1	4.4	168.924	1.86934	90.3652	0.454545	1	74	9.4	14.1	20	4.34018
	0	30.642	108.727	1.48632	2.03634	5.53552	10.4272	1	63	90	1.8	180	27.7778	1	0	0	1	1	0	0	0	0	0	0	155	97	72	0	1	0	0	1	1	0	1	0.7	1	1	5.4	206.736	2.12132	97.4564	0.37037	0	77	8.9	15.1	20	4.38746
	0	48.7805	243.273	1.68825	2.38609	6.9843	15.5972	1	66	60	1.66	166	21.7738	1	0	0	0	0	0	0	0	0	0	0	152	84	76	0	0	0	0	0	0	0	0	0.6	1.2	1.1	4.4	179.962	1.66333	108.194	0.5	1	66	7.6	12.2	18.4	4.31373
	0	167.247	63.2727	2.22336	1.80122	12.9324	7.95442	1	62	85	1.8	180	26.2346	1	0	0	1	1	0	0	0	0	0	0	120	80	65	0	0	0	0	0	1	0	1	0.89	1	1	4.3	142.489	2.06155	69.1175	0.465116	1	72	9.2	13.6	18	4.55696
	0	116.144	103.273	2.065	2.01399	10.777	10.1623	1	61	80	1.7	170	27.6817	1	0	0	0	0	0	0	0	0	0	0	120	80	65	1	1	0	0	0	0	0	0	0.68	1	1	5	181.976	1.94365	93.6259	0.4	0	79	8.4	12.7	16	5.50523
	0	32.5203	186	1.51215	2.26951	5.70266	13.6382	1	64	70	1.66	166	25.4028	1	0	0	0	0	0	0	0	0	0	0	130	68	90	1	1	0	0	0	0	0	0	0.72	1.2	1.1	4.7	199.595	1.7966	111.096	0.468085	1	65	7.9	14.2	18	4.03727
	0	60.3949	35.0909	1.781	1.54519	7.77141	5.92376	1	68	75	1.6	160	29.2969	1	0	0	1	0	0	0	0	0	0	0	146	87	72	1	1	0	0	1	0	0	0	0.67	1.3	1.1	4.7	212.001	1.82574	116.118	0.468085	1	59	11.4	11.4	15.8	4.33824
	0	24.3902	86.9091	1.38722	1.93907	4.93865	9.3225	1	65	47	1.65	165	17.2635	1	0	0	0	0	0	0	0	0	0	0	119	78	62	1	1	0	0	0	0	0	0	0.57	0.8	0.9	4.1	105.591	1.46771	71.9427	0.439024	1	90	8.4	13.5	17.3	5.84416
	0	148.664	55.0909	2.17221	1.74108	12.1928	7.42233	1	65	90	1.76	176	29.0548	1	0	0	0	1	0	0	0	0	0	0	119	71	72	0	0	0	0	0	0	0	1	0.64	0.9	1.1	4	127.064	2.09762	60.5754	0.55	1	80	9.2	15.7	19.2	4.58453
	0	75.8808	57.0952	1.88013	1.7566	8.71096	7.55614	1	64	65	1.7	170	22.4913	1	0	0	0	0	0	0	0	0	0	0	170	89	80	1	1	0	0	0	0	0	0	0.65	1	0.9	4.8	158.822	1.75198	90.6529	0.375	0	70	8.9	15.2	16.3	4.44444
	0	153.31	134.238	2.18557	2.12788	12.3818	11.5861	1	69	56	1.65	165	20.5693	1	0	0	0	1	0	0	0	0	0	0	145	78	76	0	0	0	0	0	0	0	0	0.67	1	1	4	127.064	1.60208	79.3118	0.5	1	84	9.4	11.9	19.7	5.31646
	0	85.9466	139.952	1.93423	2.14598	9.27074	11.8301	1	73	65	1.7	170	22.4913	1	0	0	0	0	0	0	0	0	0	0	150	60	75	0	0	0	0	0	0	0	0	0.69	1.2	1.1	5	220.262	1.75198	125.722	0.44	1	61	8.1	10.2	17.4	4.42029
	0	67.3635	56.619	1.82842	1.75296	8.20753	7.52456	1	70	68	1.7	170	23.5294	1	0	0	0	0	0	0	0	0	0	0	129	78	84	0	1	0	0	0	0	0	0	0.65	0.9	0.9	4.4	128.016	1.79196	71.4391	0.409091	0	59	8.4	10	19.2	4.0411
	0	223.171	136.619	2.34864	2.13551	14.9389	11.6884	1	61	61	1.7	170	21.1073	1	0	0	1	0	0	0	0	0	0	0	140	72	64	0	0	0	0	0	0	0	0	0.62	1	0.9	4.6	148.104	1.69722	87.263	0.391304	0	95	8.6	12	16.3	6.71378
	0	18.583	288.048	1.26912	2.45946	4.31081	16.972	1	66	70	1.7	170	24.2215	1	0	0	1	0	0	0	0	0	0	0	174	96	85	0	0	0	0	0	1	1	0	0.66	1.1	1	4.7	175.827	1.81812	96.708	0.425532	1	71	7.2	14.1	18.7	4.32927
	0	104.53	52.3333	2.01924	1.71878	10.224	7.23418	1	74	75	1.7	170	25.9516	1	0	0	0	0	0	0	0	0	0	0	142	61	62	1	1	0	0	0	0	0	0	0.61	1.3	1.2	5.1	255.462	1.88193	135.745	0.470588	1	89	10	12.9	17	5.95318
[truncated: 4 more columns]
