# Supplementary material for: Microvascular endothelial scavenger receptor class B type I protects against heart failure with preserved ejection fraction by inhibiting T-cell cardiotropism
Source: EMBO Mol Med. 2026 Apr 13;18(5):1679–706. doi: 10.1038/s44321-026-00405-9 (PMC13179366; doi:10.1038/s44321-026-00405-9)
Supplement: Supplementary file 10 — Source data Fig. 8 [file 44321_2026_405_MOESM10_ESM.zip › Figure 8/C/8C.xlsx]

## Sheet: Sheet1
		Healthy					HFpEF
	IRF1	0.52	1.2	1.42	1.16	0.96	1.59	2.14	2.46	1.34	4.89	4.11	4.96	7.26	8.17	4.5	4.99	3.78
	CXCL10	0.48	1.46	0.96	1.38	1.09	2.73	2	3.13	3.6	2.86	2.11	1.47	0.62	6.1	0.91	1.48	1.2
	CXCR3	2.4	0.71	1.52	0.53	0.73	1.06	1.92	3.54	2.5	6.37	4.38	5.04	3.76	5.11	3.39	2.66	3.98
