# Supplementary material for: Microvascular endothelial scavenger receptor class B type I protects against heart failure with preserved ejection fraction by inhibiting T-cell cardiotropism
Source: EMBO Mol Med. 2026 Apr 13;18(5):1679–706. doi: 10.1038/s44321-026-00405-9 (PMC13179366; doi:10.1038/s44321-026-00405-9)
Supplement: Supplementary file 10 — Source data Fig. 8 [file 44321_2026_405_MOESM10_ESM.zip › Figure 8/D/8D.xlsx]

## Sheet: 5_CXCL10ELASA_rawdata
		Healthy	HFpEF
		455.64	218.083
		147.91	173.083
		160.18	496.417
		482.91	608.917
		111.09	134.75
		247	105.583
		160.18	158.917
		145.64	85.5833
		144.27	627.25
		192.91	218.917
		249.27	152.25
		432	120.583
		113.917	167.25
		133.083	104.75
		140.583	81.4167
		92.25	203.917
		141.417	49.75
		47.25	417.25
		128.083	660.545
		68.0833	574.182
		133.917	148.727
		69.75	520.429
		74.75	49.6364
		132.25	178.727
		76	271.455
		132.364	135.091
		112.364	40.5455
		124.182	212.81
		101.455	118.048
		56	117.818
		49.6364	91.4545
		56.9091	29.6364
		76.9091	88.7273
		120.545	699.636
		43.2727	79
		46	84.1818
		33.2857	207.571
		142.333	36
		76.619	541.381
		65.1905	407.571
		179.75	308.917
		178.917	106.417
		103.917	56
		114.75	442.333
		70.5833	147.095
		144.75	108.889
		53.9167	368.889
		138.917	128.889
		211.417	105.926
		164.75	44.75
		26.9091	173.762
		88.7273	53.7619
		108.727	32.5926
		243.273	104.444
		63.2727	455.091
		103.273	452.963
		186	105.926
		35.0909	326.417
		86.9091	41.4167
		55.0909	142.25
		57.0952	296.909
		134.238	232.364
		139.952	178.917
		56.619	170.429
		136.619	459.75
		288.048	440.583
		52.3333	113.273
			28.7273
			133.273
			289.636
			23.2727
			63.2727
			185.667
			335.667
			194.714
			593.286
			159.952
			159.75
			301.381
			138.524
			68.0476
			277.095
			304.238
			95.6667
			367.571
			142.333
			199
			169.952
			194.714
			87.5714
			322.364
			274.714
			173.762
			307.571
			217.095
			1039.95
			869.476
			73.7619
			26.619
			119.476
			65.9259
			215.185
			241.111
			235.185
			37.7778
			44.8148
			143.762
			65.0909
			27.8182
