# Supplementary material for: Microvascular endothelial scavenger receptor class B type I protects against heart failure with preserved ejection fraction by inhibiting T-cell cardiotropism
Source: EMBO Mol Med. 2026 Apr 13;18(5):1679–706. doi: 10.1038/s44321-026-00405-9 (PMC13179366; doi:10.1038/s44321-026-00405-9)
Supplement: Supplementary file 10 — Source data Fig. 8 [file 44321_2026_405_MOESM10_ESM.zip › Figure 8/E/8E.xlsx]

## Sheet: 4_realtive_analysis_rawdata
	NT.proBNP	CXCL10	logBNP	logCXCL10	identity（HFpEF value=1）
	1057	218.083	3.02407	2.33862	1
	1848	173.083	3.2667	2.23826	1
	1543	496.417	3.18837	2.69585	1
	8344	608.917	3.92137	2.78456	1
	320.9	134.75	2.50637	2.12953	1
	1380	105.583	3.13988	2.0236	1
	336.2	158.917	2.5266	2.20117	1
	674.2	85.5833	2.82879	1.93239	1
	384.1	627.25	2.58444	2.79744	1
	1032	218.917	3.01368	2.34028	1
	735.5	152.25	2.86658	2.18256	1
	1471	120.583	3.16761	2.08129	1
	299.5	167.25	2.4764	2.22337	1
	3192	104.75	3.50406	2.02015	1
	288.4	81.4167	2.46	1.91071	1
	160.2	203.917	2.20466	2.30945	1
	1165	49.75	3.06633	1.69679	1
	3970	417.25	3.59879	2.6204	1
	3128	660.545	3.49527	2.8199	1
	619.3	574.182	2.7919	2.75905	1
	174.6	148.727	2.24204	2.17239	1
	813	520.429	2.91009	2.71636	1
	552.9	49.6364	2.74265	1.6958	1
	952	178.727	2.97864	2.25219	1
	707	271.455	2.84942	2.4337	1
	2562	135.091	3.40858	2.13063	1
	432.2	40.5455	2.63568	1.60794	1
	359.7	212.81	2.55594	2.32799	1
	253.1	118.048	2.40329	2.07206	1
	2368	117.818	3.37438	2.07121	1
	256.5	91.4545	2.40909	1.96121	1
	285	29.6364	2.45484	1.47182	1
	382.9	88.7273	2.58309	1.94806	1
	570	699.636	2.75587	2.84487	1
	992.6	79	2.99677	1.89763	1
	164.9	84.1818	2.21722	1.92522	1
	1360	207.571	3.13354	2.31717	1
	150.2	36	2.17667	1.5563	1
	2089	541.381	3.31994	2.7335	1
	3003	407.571	3.47756	2.6102	1
	679.4	308.917	2.83213	2.48984	1
	335.9	106.417	2.52621	2.02701	1
	334.9	56	2.52492	1.74819	1
	597.2	442.333	2.77612	2.64575	1
	512.3	147.095	2.70952	2.1676	1
	893.8	108.889	2.95124	2.03698	1
	2175	368.889	3.33746	2.5669	1
	386.4	128.889	2.58704	2.11022	1
	1710	105.926	3.233	2.025	1
	789	44.75	2.89708	1.65079	1
	606.9	173.762	2.78312	2.23995	1
	4780	53.7619	3.67943	1.73047	1
	517.8	32.5926	2.71416	1.51312	1
	586.5	104.444	2.76827	2.01889	1
	10593	455.091	4.02502	2.6581	1
	8466	452.963	3.92768	2.65606	1
	9389	105.926	3.97262	2.025	1
	2016	326.417	3.30449	2.51377	1
	1406	41.4167	3.14799	1.61718	1
	501.2	142.25	2.70001	2.15305	1
	188.4	296.909	2.27508	2.47262	1
	253.9	232.364	2.40466	2.36617	1
	1100	178.917	3.04139	2.25265	1
	244.6	170.429	2.38846	2.23154	1
	247.3	459.75	2.39322	2.66252	1
	1090	440.583	3.03743	2.64403	1
	3704	113.273	3.56867	2.05413	1
	256.8	28.7273	2.4096	1.45829	1
	229.8	133.273	2.36135	2.12474	1
	1146	289.636	3.05918	2.46185	1
	2342	23.2727	3.36959	1.36685	1
	759.3	63.2727	2.88041	1.80122	1
	349.2	185.667	2.54307	2.26873	1
	447.9	335.667	2.65118	2.52591	1
	6621	194.714	3.82092	2.2894	1
	288	593.286	2.45939	2.77326	1
	401.3	159.952	2.60347	2.20399	1
	213.2	159.75	2.32879	2.20344	1
	200.1	301.381	2.30125	2.47912	1
	243.4	138.524	2.38632	2.14152	1
	830.3	68.0476	2.91924	1.83281	1
	487	277.095	2.68753	2.44263	1
	453.9	304.238	2.65696	2.48321	1
	595.3	95.6667	2.77474	1.98076	1
	300.6	367.571	2.47799	2.56534	1
	364.5	142.333	2.5617	2.15331	1
	456.8	199	2.65973	2.29885	1
	10023	169.952	4.001	2.23033	1
	2026	194.714	3.30664	2.2894	1
	1215	87.5714	3.08458	1.94236	1
	284.5	322.364	2.45408	2.50835	1
	1024	274.714	3.0103	2.43888	1
	466.3	173.762	2.66867	2.23995	1
	226.8	307.571	2.35564	2.48795	1
	870.2	217.095	2.93962	2.33665	1
	848.2	1039.95	2.9285	3.01701	1
	742.9	869.476	2.87093	2.93926	1
	2075	73.7619	3.31702	1.86783	1
	397.6	26.619	2.59945	1.42519	1
	368.7	119.476	2.56667	2.07728	1
	300.1	65.9259	2.47727	1.81906	1
	316.5	215.185	2.50037	2.33281	1
	819	241.111	2.91328	2.38222	1
	3638	235.185	3.56086	2.37141	1
	2850	37.7778	3.45484	1.57724	1
	403.2	44.8148	2.60552	1.65142	1
	204.8	143.762	2.31133	2.15764	1
	198.8	65.0909	2.29842	1.81352	1
	152.5	27.8182	2.18327	1.44433	1
	502.5	455.64	2.70114	2.65862	0
	753.8	147.91	2.87726	2.17	0
	139.7	160.18	2.1452	2.20461	0
	865.2	482.91	2.93712	2.68387	0
	264.3	111.09	2.4221	2.04567	0
	411.2	247	2.61405	2.3927	0
	135.8	160.18	2.1329	2.20461	0
	835.8	145.64	2.9221	2.16328	0
	447.1	144.27	2.6504	2.15918	0
	143.8	192.91	2.15776	2.28535	0
	290.4	249.27	2.463	2.39667	0
	3450	432	3.53782	2.63548	0
	119.105	113.917	2.07593	2.05659	0
	95.5739	133.083	1.98034	2.12412	0
	26.9942	140.583	1.43127	2.14793	0
	76.8482	92.25	1.88563	1.96497	0
	26.9942	141.417	1.43127	2.1505	0
	171.693	47.25	2.23475	1.6744	0
	63.4728	128.083	1.80259	2.10749	0
	53.7451	68.0833	1.73034	1.83304	0
	91.4397	133.917	1.96113	2.12683	0
	62.2568	69.75	1.79419	1.84354	0
	23.3463	74.75	1.36822	1.87361	0
	98.0545	132.25	1.99147	2.1214	0
	6.32296	76	0.80092	1.88081	0
	62.2568	132.364	1.79419	2.12177	0
	4.62062	112.364	0.6647	2.05063	0
	71.9844	124.182	1.85724	2.09406	0
	97.561	101.455	1.98928	2.00627	0
	175.61	56	2.24455	1.74819	0
	13.9373	49.6364	1.14418	1.6958	0
	118.467	56.9091	2.0736	1.75518	0
	195.122	76.9091	2.29031	1.88598	0
	34.8432	120.545	1.54212	2.08115	0
	102.207	43.2727	2.00948	1.63621	0
	41.8118	46	1.6213	1.66276	0
	185.116	33.2857	2.26744	1.52226	0
	30.1974	142.333	1.47997	2.15331	0
	164.925	76.619	2.21729	1.88434	0
	18.583	65.1905	1.26912	1.81418	0
	47.8599	179.75	1.67997	2.25467	0
	102.015	178.917	2.00866	2.25265	0
	115.88	103.917	2.06401	2.01669	0
	99.9514	114.75	1.99979	2.05975	0
	109.679	70.5833	2.04012	1.8487	0
	130.35	144.75	2.11511	2.16062	0
	107.082	53.9167	2.02972	1.73172	0
	90.9533	138.917	1.95882	2.14275	0
	54.9611	211.417	1.74006	2.32514	0
	129.134	164.75	2.11104	2.21683	0
	23.3463	26.9091	1.36822	1.4299	0
	142.607	88.7273	2.15414	1.94806	0
	30.642	108.727	1.48632	2.03634	0
	48.7805	243.273	1.68825	2.38609	0
	167.247	63.2727	2.22336	1.80122	0
	116.144	103.273	2.065	2.01399	0
	32.5203	186	1.51215	2.26951	0
	60.3949	35.0909	1.781	1.54519	0
	24.3902	86.9091	1.38722	1.93907	0
	148.664	55.0909	2.17221	1.74108	0
	75.8808	57.0952	1.88013	1.7566	0
	153.31	134.238	2.18557	2.12788	0
	85.9466	139.952	1.93423	2.14598	0
	67.3635	56.619	1.82842	1.75296	0
	223.171	136.619	2.34864	2.13551	0
	18.583	288.048	1.26912	2.45946	0
	104.53	52.3333	2.01924	1.71878	0
