# Supplementary material for: Microvascular endothelial scavenger receptor class B type I protects against heart failure with preserved ejection fraction by inhibiting T-cell cardiotropism
Source: EMBO Mol Med. 2026 Apr 13;18(5):1679–706. doi: 10.1038/s44321-026-00405-9 (PMC13179366; doi:10.1038/s44321-026-00405-9)
Supplement: Supplementary file 10 — Source data Fig. 8 [file 44321_2026_405_MOESM10_ESM.zip › Figure 8/B/8B.xlsx]

## Sheet: Sheet1
	Healthy	HFpEF
	1.28	0.54
	1.03	0.49
	0.82	0.5
	1.01	0.74
	0.91	0.51
		0.59
		0.73
		0.58
		0.83
		0.74
		0.49
		0.37
